# Supplementary material for: Monitoring of activity-driven trafficking of endogenous synaptic proteins through proximity labeling
Source: PLoS Biol. 2024 Oct 28;22(10):e3002860. doi: 10.1371/journal.pbio.3002860 (PMC11542813; doi:10.1371/journal.pbio.3002860)
Supplement: S1 Table — Statistics table reporting information on the number of experiments and biological replicates, means and error, and different statistical tests used. (XLSX) [file pbio.3002860.s004.xlsx]

## Sheet: Supp. Table ST1 Pascual-Caro
Figure 1C
Condition	Neurons	Independent experiments	Mean	SEM	Test	p value	Significantly different?
Syp-pH 15 sec	9	5	0.79	0.15	ANOVA, Tukey's multiple comparisons test (15 sec vs 30 sec)	0.0862	No
Syp-pH 30 sec	10	7	0.5	0.04	ANOVA, Tukey's multiple comparisons test (30 sec vs 60 sec)	0.1583	No
Syp-pH 60 sec	9	9	0.25	0.04	ANOVA, Tukey's multiple comparisons test (15 sec vs 60 sec)	0.0013	Yes
Figure 1D
Condition	Neurons	Independent experiments	Mean	SEM	Test	p value	Significantly different?
Control	6	3	26.77	5.86	Unpaired t test	0.5612	No
+HRP	6	3	32.39	7.29
Figure 1E
Condition	Neurons	Independent experiments	Mean	SEM	Test	p value	Significantly different?
Control	5	2	46.06	3.68	Unpaired t test	0.2401	No
+HRP	6	2	55.96	6.45
Figure 2B, left panel
Condition	Experiments	Independent experiments	Mean	SEM	Test	p value	Significantly different?
vGlut1, 15s	8	4	2.761	0.71	One sample Wilcoxon Signed Rank test	0.0078	Yes
vGlut1, 30s	5	3	1.164	0.1	One sample Wilcoxon Signed Rank test	0.3125	No
vGlut1, 15s vs 30s	As above				Mann-Whitney test	0.0109	Yes
Figure 2B, middle panel
Condition	Experiments	Independent experiments	Mean	SEM	Test	p value	Significantly different?
Syp 1, 15s	8	4	4.131	1.3	One sample Wilcoxon Signed Rank test	0.0156	Yes
Syp 1, 30s	5	3	1.456	0.078	One sample Wilcoxon Signed Rank test	0.0625	No
Syp1, 15s vs 30s	As above				Mann-Whitney test	0.0295	Yes
Figure 2B, right panel
Condition	Experiments	Independent experiments	Mean	SEM	Test	p value	Significantly different?
Syt 1, 15s	9	4	2.226	0.1584	One sample Wilcoxon Signed Rank test	0.0039	Yes
Syt 1, 30s	5	3	1.288	0.07971	One sample Wilcoxon Signed Rank test	0.0625	No
Syt1, 15s vs 30s	As above				Mann-Whitney test	0.002	Yes
Figure 2C
Condition	Experiments	Independent experiments	Mean	SEM	Test	p value	Significantly different?
GluRI, 15s	8	4	1.213	0.11	One sample t-test	0.0827	No
GluRI, 30s	5	3	1.026	0.07	One sample t-test	0.7444	No
Figure 2E
Condition	Experiments	Independent experiments	Mean	SEM	Test	p value	Significantly different?	Notes
Synaptic cleft	16	4	3.446	0.79	Mann-Whitney test	0.0005	Yes	Pooled Fig 2B 15s
Total surface	6	3	0.942	0.06809
Figure 3B
Condition	Experiments	Independent experiments	Mean	SEM	Test	p value	Significantly different?
NPTX1	8	4	2.765	0.7914	One sample Wilcoxon Signed Rank test	0.0234	Yes
Figure 3E
Condition	Neurons	Independent experiments
NPTX1-pH	12	8
Figure 4B
Condition	Experiments	Independent experiments	Mean	SEM	Test	p value	Significantly different?
ATG9A	7	2	1.373	0.134	One sample Wilcoxon Signed Rank test	0.0469	Yes
Figure 4E
Condition	Neurons	Independent experiments
ATG9A-pH	11	6
Figure 4F
Condition	Neurons, imaging	Independent experiments	Mean	SEM	Test	p value	Significantly different?
ATG9A	11	6	2.188	0.2452	Simple linear regression	0.0026	Yes
NPTX1	11	8	2.348	0.263
vGlut1	13	6	5.524	0.8315
Syp 1	8	5	5.814	2.016
Syt 1	10	6	1.957	0.3576
Condition	Experiments, proximity labeling	Independent experiments	Mean	SEM
ATG9A	7	2	1.373	0.134
NPTX1	8	4	2.765	0.7914
vGlut1	8	4	2.761	0.7065
Syp 1	8	4	4.131	1.305
Syt 1	9	4	2.2256	0.1502
Figure 4G
Condition	Experiments	Independent experiments	Mean	SEM	Test	p value	Significantly different?	Notes
Syp 1	8	4	4.131	1.305	Mann-Whitney test	0.014	Yes	As Fig 2B_15s
ATG9A	7	2	1.373	0.134				As Fig 4B
Figure 4H
Condition	Neurons	Independent experiments	Mean	SEM	Test	p value	Significantly different?
Syp 1	8	5	5.814	2.016	Mann-Whitney test	0.0003	Yes
ATG9A	11	6	2.188	0.2452
Supp. Figure S1C
Condition	Neurons	Independent experiments	Mean	SEM	Test	p value	Significantly different?
Control	11	5	3693	705.2	Mann-Whitney test	0.2875	No
+HRP	12	5	2918	684.4
Supp. Figure S2B
Condition	Experiments	Independent experiments	Mean	SEM	Test	p value	Significantly different?
Biotinylation / whole cell lysate	4	2	1.043	0.06511	One sample Wilcoxon Signed Rank test	0.75	No
Supp. Figure S2D
Condition	Experiments	Independent experiments	Mean	SEM	Test	p value	Significantly different?
Biotinylation / synaptic cleft isolation	4	2	1.075	0.0567	One sample Wilcoxon Signed Rank test	0.75	No
Supp. Figure S3B
Condition	Neurons	Independent experiments	Mean	SEM
NPTX1-pH	12	8	86.67	4.681
Supp. Figure S3C
Condition	Neurons	Independent experiments
NPTX1-pH	8	5
Supp. Figure S3E
Condition	Neurons	Independent experiments	Mean	SEM
ATG9A-pH	11	6	88.82	1.494
Supp. Figure S3F
Condition	Neurons	Independent experiments
ATG9-pH	9	7
Supp. Figure S3G
Condition	Neurons, imaging	Independent experiments	Mean	SEM	Test	p value	Significantly different?	Notes
ATG9A	9	7	2.8311	0.2875	Simple linear regression	0.0399	Yes	Fit against values shown in Fig. 4F for cleft isolation
NPTX1	8	5	1.755	0.284
vGlut1	8	5	8.2887	2.1858
Syp 1	10	6	3.589	0.376
Syt 1	7	6	2.2814	0.3069
