# Supplementary material for: Monitoring of activity-driven trafficking of endogenous synaptic proteins through proximity labeling
Source: PLoS Biol. 2024 Oct 28;22(10):e3002860. doi: 10.1371/journal.pbio.3002860 (PMC11542813; doi:10.1371/journal.pbio.3002860)
Supplement: S1 Data — This data collection contains the absolute and raw values for representing the results shown in Figs 1C, 1D, 1E, 2B, 2C, 2E, 3B, 3E, 4B, 4E, 4F, 4G, 4H, S1B, S1C, S2B, S2D, S3B, S3C, S3E, S3F, and S3G. (XLSX) [file pbio.3002860.s005.xlsx]

## Sheet: Figure 1
Figure 1B (average traces)					Figure 1C				Figure 1D (example traces)				Figure 1D (data)			Figure 1E (example traces)				Figure 1E
Time (s)	Syp-pH 15 sec	Syp-pH 30 sec	Syp-pH 60 sec		Syp-pH 15 sec	Syp-pH 30 sec	Syp-pH 60 sec		Time (s)	Control	+HRP		Control	+HRP		Time (s)	Control	+HRP		Control	+HRP
0	0.000997768	0.0107032	0.0337458		1	0.726667	0.383333		0	-0.00256	-0.00099		18.95	14.58		0	0.000159	0.001196		45.86	38.75
1	-0.0378771	0.00729762	0.0386476		1.8	0.553333	0.45		0.5	-0.00356	-0.00111		39.08	16.07		0.5	0.008418	-0.00292		53.28	62.78
2	-0.00198187	0.00879394	0.0510359		1	0.453333	0.336667		1	-0.00377	-0.00025		33.77	35.33		1	-0.00503	0.00126		55.35	53.33
3	-0.00943379	0.0108509	0.0461151		0.4	0.5	0.13		1.5	0.000945	-0.00038		11.43	23.93		1.5	-0.01692	0.001783		37.91	39.31
4	-0.0144191	0.00948347	0.0509394		0.466667	0.38	0.103333		2	0.01487	-0.00014		12.5	60.69		2	-0.01194	0.004825		37.9	80.32
5	-0.0179281	0.0146525	0.0478371		0.466667	0.673333	0.16		2.5	0.01558	0.00162		44.9	43.75		2.5	-0.00499	0.000736			61.25
6	-0.0226264	0.0130322	0.0554009		0.333333	0.473333	0.206667		3	0.013413	0.000993					3	0.006673	0.000544
7	-0.0286009	0.0224933	0.0582427		0.933333	0.446667	0.266667		3.5	0.015488	0.000299					3.5	0.005598	0.0033
8	-0.0310255	0.0249871	0.0566363		0.666667	0.453333	0.246667		4	0.014653	0.00044					4	-0.01732	-0.00056
9	-0.0344123	0.0312598	0.0588876			0.326667			4.5	0.015859	4.17e-05					4.5	-0.00576	0.001856
10	-0.0231399	0.0338749	0.0639455						5	0.014186	-0.00077					5	-0.00609	0.003608
11	-0.00783018	0.0327359	0.0676069						5.5	0.015252	-0.00042					5.5	-0.00475	0.003557
12	0.00404968	0.02834	0.0737462						6	0.013604	-0.00073					6	0.000196	0.002312
13	0.0170284	0.0311885	0.0801832						6.5	0.01319	-0.00118					6.5	-0.00356	0.002049
14	0.0337609	0.0387207	0.0893573						7	0.011636	-0.00126					7	0.001444	0.005032
15	0.0337762	0.063875	0.102615						7.5	0.011509	-0.00088					7.5	0.001435	0.001843
16	0.049889	0.0886972	0.117952						8	0.01118	-0.00211					8	-0.00067	0.002278
17	0.0965901	0.146724	0.170235						8.5	0.010983	-0.00191					8.5	0.000998	0.002857
18	0.207965	0.229978	0.289382						9	0.008421	-0.00272					9	0.001262	0.000917
19	0.405404	0.349267	0.446867						9.5	0.011627	-0.00241					9.5	-0.00795	-0.00012
20	0.613735	0.474953	0.608229						10	0.011435	-0.00206					10	-0.00854	0.004694
21	0.845465	0.59664	0.734569						10.5	0.008752	-0.0016					10.5	-0.00938	0.00262
22	0.952918	0.705664	0.82253						11	0.008221	-0.00191					11	-0.0108	0.00141
23	0.997966	0.803603	0.866653						11.5	0.010047	-0.0012					11.5	-0.0086	-0.00044
24	0.997524	0.87627	0.892932						12	0.006113	-0.00063					12	-0.0076	0.002649
25	1	0.929758	0.910982						12.5	0.009287	-0.00171					12.5	-0.00726	0.002054
26	0.973422	0.970375	0.939883						13	0.012832	-0.0011					13	-0.00361	0.0075
27	0.966687	1	0.958138						13.5	0.010228	-0.00191					13.5	-0.00253	0.008395
28	0.937981	0.999443	0.973699						14	0.010226	-0.00251					14	-0.00217	0.003998
29	0.901603	0.951513	0.978303						14.5	0.004879	-0.00045					14.5	0.006758	0.000736
30	0.874429	0.98053	0.98887						15	0.00744	-0.00169					15	0.005365	0.006566
31	0.852769	0.95747	0.993206						15.5	0.006492	-0.00123					15.5	0.004161	0.003617
32	0.831475	0.939042	0.997403						16	0.00652	-0.00033					16	0.005297	0.003507
33	0.805867	0.920347	0.993386						16.5	0.009826	-0.00072					16.5	0.001173	0.002495
34	0.7806	0.908306	0.995869						17	0.009647	-0.00011					17	0.002865	0.007132
35	0.741634	0.892456	0.998844						17.5	0.009614	0.000207					17.5	0.00446	0.004388
36	0.701753	0.869079	1						18	0.010447	-0.00085					18	0.000948	0.003435
37	0.727034	0.84393	0.999847						18.5	0.009632	-0.00051					18.5	0.005279	0.003209
38	0.670224	0.811915	0.986456						19	0.010577	0.001347					19	0.006233	0.005875
39	0.632083	0.787637	0.977826						19.5	0.019882	0.016591					19.5	0.011825	0.003725
40	0.589467	0.760976	0.97481						20	0.032738	0.039993					20	0.012725	0.003448
41	0.583994	0.723572	0.97075						20.5	0.043847	0.063108					20.5	0.007914	0.00656
42	0.550444	0.730884	0.96053						21	0.060853	0.086797					21	0.013847	0.004989
43	0.575674	0.705678	0.961741						21.5	0.076433	0.110546					21.5	0.007947	0.006051
44	0.554523	0.685448	0.962581						22	0.099033	0.133445					22	0.012333	0.006942
45	0.513644	0.663588	0.945749						22.5	0.118349	0.156008					22.5	0.010528	0.006318
46	0.507754	0.644658	0.933122						23	0.140851	0.175212					23	0.006641	0.001737
47	0.457977	0.626167	0.923186						23.5	0.159468	0.195439					23.5	0.007156	0.005881
48	0.448371	0.611052	0.920442						24	0.180309	0.213922					24	0.007954	0.00794
49	0.449153	0.598779	0.908964						24.5	0.207149	0.229974					24.5	0.003689	0.008553
50	0.429488	0.582381	0.894136						25	0.224996	0.24259					25	0.004025	0.010089
51	0.384632	0.575619	0.903399						25.5	0.240735	0.254001					25.5	0.004953	0.011422
52	0.41563	0.563156	0.885133						26	0.260592	0.270426					26	0.011684	0.01316
53	0.401907	0.545559	0.879734						26.5	0.281581	0.28205					26.5	0.007671	0.010054
54	0.385294	0.533674	0.87193						27	0.302595	0.296107					27	0.004147	0.014569
55	0.370347	0.515869	0.827914						27.5	0.321024	0.309502					27.5	0.005633	0.011791
56	0.359949	0.498291	0.844749						28	0.336996	0.323034					28	0.011329	0.013698
57	0.344019	0.480187	0.836069						28.5	0.346754	0.331905					28.5	0.010897	0.014458
58	0.317947	0.463555	0.825576						29	0.363797	0.341153					29	0.011204	0.011967
59	0.304688	0.447142	0.794985						29.5	0.37467	0.353593					29.5	0.012499	0.017635
60	0.283455	0.434528	0.793048						30	0.385421	0.363775					30	0.007182	0.018086
61	0.269759	0.414827	0.781253						30.5	0.394234	0.371439					30.5	0.009221	0.022565
62	0.257403	0.401964	0.749938						31	0.407552	0.381362					31	0.013371	0.022543
63	0.240273	0.392428	0.757299						31.5	0.414512	0.390756					31.5	0.018126	0.022094
64	0.228694	0.379339	0.756474						32	0.425308	0.399934					32	0.014813	0.028734
65	0.223794	0.37181	0.755336						32.5	0.429984	0.409426					32.5	0.013739	0.03278
66	0.218853	0.363356	0.749791						33	0.434601	0.419603					33	0.016507	0.039217
67	0.215764	0.356117	0.749425						33.5	0.439659	0.426833					33.5	0.018325	0.045725
68	0.209801	0.34851	0.745925						34	0.446995	0.435183					34	0.015045	0.060822
69	0.202655	0.337168	0.750706						34.5	0.448492	0.437569					34.5	0.019791	0.073056
70	0.19406	0.33251	0.737737						35	0.449068	0.432219					35	0.01884	0.083985
71	0.185311	0.324044	0.734328						35.5	0.444462	0.425395					35.5	0.026207	0.103932
72	0.177924	0.315685	0.72634						36	0.436681	0.415703					36	0.029576	0.115209
73	0.172921	0.30812	0.713621						36.5	0.425514	0.4089					36.5	0.039463	0.134524
									37	0.416589	0.400316					37	0.058515	0.152819
									37.5	0.408674	0.389455					37.5	0.083301	0.173324
									38	0.401972	0.381331					38	0.12044	0.18211
									38.5	0.389351	0.373972					38.5	0.168795	0.198306
									39	0.385284	0.367531					39	0.218897	0.211502
									39.5	0.369065	0.358935					39.5	0.262946	0.226846
									40	0.367059	0.352799					40	0.272169	0.242862
									40.5	0.353326	0.345508					40.5	0.305154	0.257606
									41	0.344578	0.337462					41	0.333778	0.26523
									41.5	0.335014	0.334609					41.5	0.353895	0.283815
									42	0.333391	0.329452					42	0.367794	0.293582
									42.5	0.325739	0.32377					42.5	0.376106	0.303854
									43	0.317115	0.317498					43	0.377964	0.310093
									43.5	0.308717	0.311018					43.5	0.379054	0.329227
									44	0.302414	0.305399					44	0.373244	0.335287
									44.5	0.298192	0.300482					44.5	0.377859	0.347124
									45	0.290507	0.295286					45	0.377838	0.349401
									45.5	0.282555	0.289377					45.5	0.36908	0.370972
									46	0.277867	0.284029					46	0.362256	0.376524
									46.5	0.272407	0.278657					46.5	0.355224	0.37195
									47	0.268735	0.274034					47	0.355951	0.376861
									47.5	0.262855	0.268391					47.5	0.358686	0.374526
									48	0.256296	0.263522					48	0.361353	0.384817
									48.5	0.252559	0.258204					48.5	0.352682	0.387473
									49	0.251143	0.253408					49	0.334461	0.382057
									49.5	0.244915	0.248865					49.5	0.319866	0.382982
									50	0.242598	0.245707					50	0.308132	0.37157
									50.5	0.237197	0.240691					50.5	0.297918	0.363144
									51	0.234191	0.234634					51	0.285712	0.355583
									51.5	0.231488	0.230811					51.5	0.273822	0.352784
									52	0.224508	0.227943					52	0.262238	0.349722
									52.5	0.218926	0.224086					52.5	0.245004	0.34481
									53	0.215464	0.220664					53	0.244061	0.325091
									53.5	0.214338	0.217954					53.5	0.239377	0.27473
									54	0.21305	0.21405					54	0.237464	0.269488
									54.5	0.205319	0.211991					54.5	0.228446	0.299952
									55	0.206499	0.209331					55	0.215887	0.321007
									55.5	0.200583	0.20441					55.5	0.202618	0.32317
									56	0.197085	0.204397					56	0.194394	0.321794
									56.5	0.194598	0.200289					56.5	0.18965	0.311444
									57	0.191936	0.197932					57	0.18246	0.305846
									57.5	0.187568	0.195604					57.5	0.184991	0.290146
									58	0.187314	0.193475					58	0.178347	0.273171
									58.5	0.187253	0.192214					58.5	0.170202	0.267508
									59	0.183493	0.188488					59	0.155881	0.25669
									59.5	0.182436	0.188551					59.5	0.151702	0.244601
									60	0.174979	0.186497					60	0.144318	0.23759
									60.5	0.172465	0.1862					60.5	0.137664	0.227686
									61	0.171487	0.18089					61	0.133012	0.215256
									61.5	0.17139	0.179177					61.5	0.130451	0.205983
									62	0.163963	0.177102					62	0.124446	0.201572
									62.5	0.160589	0.174277					62.5	0.119416	0.187837
									63	0.156407	0.172789					63	0.115471	0.183964
									63.5	0.155919	0.168624					63.5	0.121271	0.176427
									64	0.151377	0.167366					64	0.103397	0.173773
									64.5	0.146781	0.164797					64.5	0.095791	0.167443
									65	0.146186	0.159482					65	0.089372	0.165829
									65.5	0.148031	0.157349					65.5	0.088226	0.155467
									66	0.145741	0.154297					66	0.076428	0.151744
									66.5	0.144086	0.152336					66.5	0.071899	0.143982
									67	0.141344	0.148366					67	0.071935	0.133813
									67.5	0.138937	0.149049					67.5	0.062587	0.119871
									68	0.138921	0.144828					68	0.060381	0.116485
									68.5	0.137193	0.142422					68.5	0.052676	0.114035
									69	0.133175	0.141709					69	0.050365	0.106154
									69.5	0.134821	0.141567					69.5	0.051216	0.101104
																70	0.048265	0.095603
																70.5	0.045023	0.092796
																71	0.049593	0.089118
																71.5	0.046463	0.085133
																72	0.042285	0.082961
																72.5	0.037963	0.080229
																73	0.034521	0.075053
																73.5	0.034544	0.06803
																74	0.032759	0.064436
																74.5	0.031834	0.069034
																75	0.027683	0.067403
																75.5	0.031651	0.056532
																76	0.028229	0.050824
																76.5	0.032879	0.049763
																77	0.026673	0.056157
																77.5	0.028953	0.051287
																78	0.020752	0.046439
																78.5	0.012714	0.050247
																79	0.01371	0.043068
																79.5	0.018293	0.041269
																80	0.014627	0.039507
																80.5	0.01273	0.03984
																81	0.014848	0.034657
																81.5	0.011818	0.039414
																82	0.00906	0.03937
																82.5	0.017636	0.039861
																83	0.014117	0.038498
																83.5	0.007967	0.040868
																84	0.007872	0.02999
																84.5	0.009294	0.033439
																85	0.010559	0.037038
																85.5	0.009328	0.035042
																86	0.010693	0.034399
																86.5	0.007817	0.02932
																87	0.007378	0.022468
																87.5	0.010421	0.023295
																88	0.007355	0.027274
																88.5	0.006668	0.027135
																89	0.00735	0.028188
																89.5	0.009851	0.028082
																90	0.006036	0.029341
																90.5	0.003825	0.029137
																91	0.003745	0.029017
																91.5	0.00382	0.030017
																92	0.004515	0.034389
																92.5	0.00519	0.033621
																93	0.00539	0.033218
																93.5	0.006796	0.031298
																94	0.004727	0.034172
																94.5	0.003618	0.032179
																95	0.00662	0.036284
																95.5	0.002896	0.03427
																96	0.006615	0.038015
																96.5	0.002443	0.03476
																97	0.008074	0.034781
																97.5	0.008786	0.029661
																98	0.009087	0.031632
																98.5	0.014465	0.034878
																99	0.014006	0.035715
																99.5	0.018501	0.038466
																100	0.017868	0.037388
																100.5	0.020862	0.037017
																101	0.023683	0.039981
																101.5	0.024775	0.039131
																102	0.027396	0.042808
																102.5	0.024154	0.041817
																103	0.012195	0.046048
																103.5	0.016509	0.050059
																104	0.025945	0.053532

## Sheet: Figure 2
Figure 2B							Figure 2C			Figure 2E
vGlut 15s	vGlut 30s	Syp1 15s	Syp1 30s	Syt1 15s	Syt1 30s		GluRI 15s	GluRI 30s		Synaptic cleft	Total surface
6.18	1.32	2.73	1.4	1.84	1.2		1.28	1.06		2.73	0.96
2.12	0.8	3.73	1.29	2.16	1.3		1.03	1.3		3.73	0.72
2.68	1.15	5.79	1.74	1.94	1.59		1.1	0.94		5.79	0.91
1.46	1.41	2.19	1.35	2.57	1.14		1.34	0.88		2.19	1.23
1.4	1.14	0.89	1.5	1.38	1.21		1.22	0.95		0.89	0.96
5.61		2.36		2.23			0.65			2.36	0.87
1.2		12.57		2.73			1.64			12.57
1.44		2.79		2.26			1.44			2.79
				2.92						6.18
										2.12
										2.68
										1.46
										1.4
										5.61
										1.2
										1.44

## Sheet: Figure 3
Figure 3B			Figure 3E
NPTX1 surface increase
			Time (s)	Neuron 1	Neuron 2	Neuron 3	Neuron 4	Neuron 5	Neuron 6	Neuron 7	Neuron 8	Neuron 9	Neuron 10	Neuron 11	Neuron 12	Average
Experiment 1	7.44		0	-0.00065	-0.00775	-0.00109	-0.002	-0.00406	-0.00164	-0.02306	-0.03375	-0.00149	-0.00032	-5.1e-05	-0.00173	-0.00646
Experiment 2	0.43		0.2	-0.00021	-0.00392	-0.00069	-0.00366	8.28e-05	-0.00379	-0.02991	-0.01011	-0.00121	-0.00148	-0.00206	0.001016	-0.00466
Experiment 3	2.05		0.4	0.000405	3.85e-05	0.002083	-0.00304	-0.00283	-0.00512	-0.04394	-0.01493	-0.00123	-0.00137	-0.00132	-0.00206	-0.00611
Experiment 4	1.77		0.6	0.00044	-0.00031	0.000291	-0.00271	-0.00252	-0.00441	-0.04057	-0.01657	-0.00146	-0.00017	-0.00214	-0.00771	-0.00649
Experiment 5	4.56		0.8	-4.9e-05	0.003986	0.000588	-0.00125	-0.00494	-0.00679	-0.04394	-0.01648	-0.00139	-0.00074	-0.00205	-0.00435	-0.00645
Experiment 6	1.72		1	0.000204	-0.00234	0.001597	-0.00304	-0.00234	-0.00436	-0.04411	-0.01806	-0.00108	-0.00048	-0.00183	-0.00184	-0.00647
Experiment 7	1.37		1.2	0.001151	0.004003	-0.00142	-0.00272	-0.00447	-0.01296	-0.04528	-0.01585	-8.8e-05	0.000292	-0.00186	0.002222	-0.00642
Experiment 8	2.78		1.4	0.001018	-0.00077	-0.00431	-0.00308	-0.00253	-0.00858	-0.03316	-0.0131	-0.00052	-0.00067	-0.00182	-0.00274	-0.00586
			1.6	0.001715	-0.005	-0.00476	-0.00365	-0.00376	-0.01296	-0.03558	-0.001	-0.00083	-0.00024	-0.0016	-0.00521	-0.00607
			1.8	0.0034	-0.00722	-0.00512	-0.0017	-0.00404	-0.00945	-0.03469	-0.01687	-0.00018	-0.00086	-0.00254	0.000531	-0.00656
			2	0.004111	-0.00725	-0.00286	-0.00083	-0.00657	-0.01165	-0.03179	-0.00401	-0.00076	-0.0008	-0.00127	-0.01442	-0.00651
			2.2	0.004124	-0.00809	-0.00255	-0.00095	-0.00344	-0.00648	-0.03563	-0.00615	-0.00061	-0.00029	-0.00108	-0.01191	-0.00609
			2.4	0.003971	-0.00453	-0.00253	-0.00187	-0.00406	-0.00962	-0.0306	-0.01159	0.000365	-0.00055	-0.00225	-0.00847	-0.00598
			2.6	0.003718	-0.0031	-0.00139	-0.0025	-1.4e-05	-0.00781	-0.02725	-0.02284	-0.00039	-0.00038	-0.00078	-0.01259	-0.00628
			2.8	0.003841	-0.00676	-0.00035	-0.00052	-0.00403	-0.01466	-0.03475	-0.0097	-6.2e-05	-0.00144	-0.00252	-0.00647	-0.00645
			3	0.000592	0.001296	-0.00186	0.001091	-0.00227	-0.01126	-0.03267	-0.01496	-0.00226	-0.00022	-0.00059	-0.0228	-0.00716
			3.2	-0.00174	-0.00214	-0.00267	0.003251	-0.00084	-0.01574	-0.03129	-0.01688	-0.00173	-0.00046	-0.00102	-0.01321	-0.00704
			3.4	-0.00177	0.008669	-0.0026	0.002047	-0.0027	-0.01565	-0.02999	-0.02254	-0.00078	0.000455	-0.00055	-0.01781	-0.00694
			3.6	-0.0011	-0.00484	-0.00291	0.001891	-0.00319	-0.01279	-0.03118	-0.02528	-0.00061	0.000346	-0.00016	-0.01287	-0.00772
			3.8	-0.00143	-0.00612	-0.00276	0.003015	-0.00178	-0.01629	-0.03683	-0.0213	-0.0012	0.000896	-0.00057	-0.01427	-0.00822
			4	-0.00107	0.009165	-0.00185	0.002189	-0.00431	-0.00955	-0.03312	-0.00917	-3.7e-05	0.00079	0.000322	-0.02215	-0.00573
			4.2	-0.00074	-0.0026	-0.00054	0.003179	-0.00815	-6.6e-05	-0.02196	-0.00388	-0.0003	0.000654	0.000324	-0.0122	-0.00386
			4.4	1.81e-05	0.002771	3.37e-05	0.001247	-0.0092	-0.00203	-0.02901	0.006137	-0.00025	0.001337	0.00138	-0.02	-0.00396
			4.6	0.000585	0.003018	-0.00042	0.001068	-0.00511	-0.00084	-0.02513	-0.00196	-0.00015	0.000509	-0.00014	-0.02011	-0.00406
			4.8	0.001034	0.006693	0.002078	0.002486	-0.00746	-0.00435	-0.02291	0.00509	0.000421	-0.00035	-0.00034	-0.02475	-0.00353
			5	0.001573	0.006576	0.003461	0.002234	-0.00544	-0.00714	-0.0193	0.00962	-0.00022	0.001162	-4.7e-05	-0.01609	-0.00197
			5.2	0.002412	-0.0011	0.000327	0.003094	-0.00369	-0.00257	-0.01907	0.001239	0.000502	0.001657	0.000264	-0.01885	-0.00298
			5.4	0.002127	0.015097	-0.00042	0.002109	0.001787	-0.00132	-0.01329	-0.01458	8.44e-05	0.002416	-0.00063	-0.01279	-0.00162
			5.6	0.001906	0.011748	-0.00212	0.004212	0.002515	0.001557	-0.00951	-0.01558	0.000383	0.001627	-0.00086	-0.01109	-0.00127
			5.8	0.001018	0.006861	-0.00257	0.001913	-0.0005	-8.9e-05	-0.00311	-0.02902	0.001096	0.000504	-0.00103	-0.00365	-0.00238
			6	0.000583	-0.00404	-0.00297	0.000567	-0.00101	-0.00431	-0.00479	-0.02466	0.00196	0.001583	-0.00081	-0.00837	-0.00385
			6.2	0.000693	-0.00345	-0.00375	-0.00077	0.000256	-0.0046	0.001029	-0.03441	0.004319	0.00129	-0.00043	-0.00444	-0.00369
			6.4	0.001893	-0.00449	-0.00402	-0.00142	-0.00101	-0.00079	-0.00145	-0.04165	0.001016	0.000903	0.000311	-0.00371	-0.00454
			6.6	0.001513	-0.0043	-0.00331	-0.00206	-0.00064	0.00109	0.005334	-0.03422	0.000443	0.002288	-0.0008	-0.00557	-0.00335
			6.8	0.001496	-0.00242	-0.00308	-0.00158	0.002724	0.002153	0.00775	-0.03276	0.001143	0.003306	-0.00097	-0.00299	-0.0021
			7	0.001914	-0.00556	-0.00271	-0.00307	0.003192	0.00105	0.000969	-0.02635	0.001312	0.003055	-0.00271	-0.00965	-0.00321
			7.2	0.002087	-6.6e-05	-0.00196	-0.00061	0.001122	0.004785	-0.0014	-0.0162	0.000852	0.001663	-0.00035	-0.00521	-0.00127
			7.4	0.001873	0.000586	-0.00035	-0.00161	-0.00084	0.000164	-0.02355	-0.02653	0.000909	0.001411	-0.00101	-0.00316	-0.00434
			7.6	0.002133	-0.00146	0.000598	-0.00131	-0.00381	0.00393	-0.0093	-0.03522	0.001218	0.001698	-0.00119	0.001485	-0.00344
			7.8	0.00257	-0.00055	-0.00134	-0.0022	-0.00057	0.004576	-0.00692	-0.00843	0.001524	0.000827	-0.00021	0.001261	-0.00079
			8	0.00191	0.006423	-0.0015	-0.001	-0.00552	0.002301	-0.00818	0.01296	0.002532	0.000746	0.000585	0.002279	0.00113
			8.2	0.002591	-0.00251	-0.00174	-0.00187	-0.0031	0.009887	-0.00978	0.056641	0.001293	0.000595	0.001089	0.00281	0.004658
			8.4	0.002693	0.00159	-0.00214	-0.0018	-0.00481	0.010007	-0.01214	0.026824	0.000797	0.000663	0.001387	0.008761	0.002653
			8.6	0.002924	0.005514	-0.00223	-0.00017	-0.00275	0.010199	-0.0088	0.020693	0.001174	0.00098	0.001965	0.014284	0.003649
			8.8	0.002067	0.006344	-0.00146	0.00036	-0.00224	0.009196	-0.00252	0.022348	0.002541	0.000919	0.000594	0.015054	0.004434
			9	0.003118	0.001956	0.000348	-0.00054	-0.00603	0.013071	-0.00243	0.007663	-0.00012	0.000933	-2.2e-05	0.010034	0.002332
			9.2	0.003001	0.005682	-0.00081	0.000313	-0.00293	0.012053	0.006009	-0.00144	-0.0003	0.000773	-0.0002	0.008209	0.00253
			9.4	0.002912	0.00894	-0.00151	0.000216	-0.00088	0.011629	0.028358	-0.01034	0.000605	0.001522	0.001325	0.01086	0.00447
			9.6	0.003906	0.008854	0.000114	-0.00085	-0.00326	0.011186	0.013357	-0.03075	0.000283	0.001757	0.001308	0.007312	0.001101
			9.8	0.003681	0.007784	0.000843	-0.00046	-0.00383	0.012128	0.01392	-0.02282	-0.00017	0.001078	0.001795	-0.00153	0.001034
			10	0.004343	0.010218	0.001633	0.000265	-0.00803	0.010882	0.008616	0.004854	-0.00062	0.002106	0.002166	0.004137	0.003381
			10.2	0.004747	0.01566	0.000326	0.001432	-0.00721	0.009851	0.009899	0.016353	5.61e-05	0.001571	0.001856	-0.00649	0.004004
			10.4	0.005009	0.021513	0.000108	0.000281	-0.00562	0.009383	0.012789	0.010207	0.000587	0.003552	0.002764	0.0076	0.005681
			10.6	0.005114	0.012703	-0.00102	4.06e-06	-0.00436	0.008401	0.007961	0.020178	0.000811	0.003605	0.001902	0.005557	0.005071
			10.8	0.00472	0.010484	-1.5e-05	0.001027	-0.00506	0.014003	0.011217	0.021318	0.000466	0.003784	0.001143	0.004673	0.005647
			11	0.004779	0.014277	0.000322	-0.00118	-0.00787	0.013852	0.012747	0.034154	0.001818	0.004847	0.005098	0.003103	0.007162
			11.2	0.007654	0.014494	-0.00099	0.000745	-0.00729	0.017783	0.042151	0.061507	0.00377	0.002776	0.00886	0.01321	0.013723
			11.4	0.01088	0.012937	0.001546	0.001114	-0.00188	0.023798	0.072155	0.081226	0.004836	0.003282	0.012321	0.014038	0.019688
			11.6	0.012739	0.017698	0.00217	0.003271	0.008019	0.030568	0.113325	0.117932	0.008275	0.006488	0.015831	0.014083	0.0292
			11.8	0.013894	0.023708	0.000339	0.006793	0.012113	0.03752	0.142668	0.16232	0.01382	0.0092	0.016287	0.017037	0.037975
			12	0.013787	0.017564	-0.00087	0.009233	0.02179	0.046604	0.170102	0.208441	0.021803	0.010709	0.01822	0.026216	0.046967
			12.2	0.01942	0.023158	-0.0007	0.01017	0.031687	0.077846	0.180551	0.279318	0.02798	0.014796	0.018589	0.029954	0.059398
			12.4	0.024665	0.028086	-0.00045	0.014582	0.051655	0.090834	0.200123	0.344033	0.032153	0.018604	0.024769	0.034746	0.071983
			12.6	0.026457	0.035661	-0.00053	0.01964	0.058687	0.111788	0.219528	0.391259	0.038241	0.023131	0.023926	0.04657	0.082863
			12.8	0.028872	0.033739	6.08e-05	0.021634	0.067095	0.117435	0.247886	0.437234	0.038351	0.026059	0.02408	0.076067	0.093209
			13	0.031011	0.040778	0.000767	0.024331	0.089835	0.128745	0.257086	0.42764	0.040989	0.027742	0.026469	0.093989	0.099115
			13.2	0.032741	0.040867	-0.00243	0.027896	0.114217	0.140134	0.276829	0.433773	0.044679	0.028559	0.028756	0.111261	0.10644
			13.4	0.032497	0.041892	-0.00125	0.034882	0.116044	0.132801	0.289189	0.423063	0.046136	0.031357	0.032262	0.122696	0.108464
			13.6	0.033431	0.037939	-0.00125	0.047325	0.133636	0.129418	0.295903	0.448491	0.050345	0.031374	0.033225	0.13579	0.114636
			13.8	0.035624	0.036393	0.000388	0.057274	0.139954	0.136861	0.306564	0.470222	0.050452	0.034349	0.033862	0.137101	0.11992
			14	0.037224	0.038386	0.002243	0.064845	0.149461	0.150801	0.312765	0.50165	0.048941	0.036087	0.033319	0.148159	0.12699
			14.2	0.039738	0.043103	0.007229	0.068221	0.155193	0.17211	0.322274	0.524911	0.049487	0.038568	0.035843	0.1625	0.134931
			14.4	0.041038	0.039902	0.012256	0.068035	0.1571	0.180636	0.330131	0.54658	0.049667	0.041121	0.039244	0.188108	0.141152
			14.6	0.044143	0.050902	0.014059	0.066802	0.166589	0.179871	0.331371	0.574894	0.048964	0.043154	0.041545	0.210327	0.147719
			14.8	0.045957	0.043622	0.016981	0.06881	0.181096	0.188272	0.353152	0.580555	0.050305	0.042555	0.045607	0.23012	0.153919
			15	0.051555	0.042749	0.021914	0.069522	0.185707	0.189447	0.376517	0.559261	0.050707	0.044078	0.04608	0.248511	0.157171
			15.2	0.054733	0.033177	0.022012	0.070449	0.184927	0.201125	0.385335	0.582702	0.051056	0.046804	0.045545	0.290857	0.16406
			15.4	0.055254	0.040844	0.022457	0.066804	0.172259	0.200116	0.375306	0.595278	0.050791	0.048697	0.045649	0.30029	0.164479
			15.6	0.057132	0.038456	0.022232	0.06637	0.174799	0.204039	0.366908	0.588204	0.050369	0.049076	0.048263	0.308619	0.164539
			15.8	0.060743	0.036804	0.021059	0.066091	0.173304	0.197345	0.369814	0.589138	0.049623	0.047654	0.046868	0.319384	0.164819
			16	0.062449	0.040712	0.020892	0.062716	0.172438	0.187106	0.370255	0.569091	0.049671	0.048072	0.046444	0.330615	0.163372
			16.2	0.064303	0.035426	0.020365	0.062644	0.172324	0.18925	0.365216	0.556142	0.048249	0.049786	0.045711	0.335505	0.162077
			16.4	0.06783	0.036888	0.0224	0.064686	0.171337	0.190846	0.363478	0.568639	0.047871	0.048669	0.047265	0.330639	0.163379
			16.6	0.067232	0.037053	0.020824	0.065424	0.173253	0.181821	0.358104	0.55895	0.047927	0.0489	0.047734	0.325239	0.161039
			16.8	0.067601	0.032079	0.019632	0.064793	0.170411	0.178767	0.360635	0.550286	0.046801	0.047357	0.04718	0.332177	0.15981
			17	0.067258	0.036444	0.020022	0.062674	0.171658	0.175812	0.364934	0.557725	0.045882	0.048265	0.047686	0.331168	0.160794
			17.2	0.067115	0.035142	0.020829	0.059283	0.181089	0.170102	0.355773	0.557535	0.046208	0.048164	0.044289	0.325843	0.159281
			17.4	0.069543	0.040424	0.019334	0.057104	0.180466	0.172258	0.362775	0.540151	0.043837	0.046998	0.043406	0.331409	0.158975
			17.6	0.070005	0.031596	0.019971	0.059361	0.182027	0.166596	0.360497	0.53664	0.044135	0.04692	0.044763	0.324036	0.157212
			17.8	0.071075	0.028425	0.020194	0.058418	0.180325	0.17133	0.366093	0.521652	0.042435	0.046545	0.043883	0.322655	0.156086
			18	0.070699	0.028523	0.019648	0.059766	0.181184	0.16906	0.356001	0.527095	0.044467	0.048526	0.0434	0.328337	0.156392
			18.2	0.070001	0.033389	0.017572	0.056143	0.177296	0.160433	0.352357	0.533195	0.041782	0.047991	0.044077	0.316489	0.154227
			18.4	0.069284	0.024989	0.016521	0.056949	0.175107	0.159481	0.357822	0.505756	0.042492	0.04741	0.043478	0.324041	0.151944
			18.6	0.069854	0.027474	0.016751	0.054755	0.171563	0.165251	0.362958	0.518219	0.04211	0.047435	0.041047	0.318935	0.153029
			18.8	0.06949	0.030859	0.017069	0.056318	0.1751	0.164686	0.367964	0.515399	0.042238	0.047165	0.041681	0.317661	0.153803
			19	0.069102	0.025354	0.018844	0.052714	0.173844	0.170178	0.368234	0.520354	0.039663	0.047842	0.040822	0.316535	0.153624
			19.2	0.068118	0.031632	0.018261	0.052435	0.168608	0.157261	0.357925	0.534383	0.040535	0.046183	0.040991	0.321818	0.153179
			19.4	0.067776	0.028926	0.019362	0.049849	0.171571	0.15959	0.351688	0.526248	0.040088	0.04585	0.040739	0.325114	0.152233
			19.6	0.067797	0.039449	0.01926	0.055182	0.17072	0.157826	0.355739	0.505496	0.04031	0.045273	0.04069	0.311037	0.150731
			19.8	0.067994	0.038003	0.018438	0.05429	0.168543	0.156444	0.357967	0.510283	0.038395	0.046259	0.040246	0.323001	0.151655
			20	0.067195	0.033722	0.019865	0.052534	0.166216	0.151503	0.36457	0.516882	0.037496	0.043941	0.039822	0.311405	0.150429
			20.2	0.066167	0.034753	0.020826	0.054694	0.168565	0.155358	0.374808	0.498433	0.038375	0.046355	0.039736	0.298221	0.149691
			20.4	0.066895	0.030555	0.020653	0.052069	0.171031	0.144032	0.382537	0.487108	0.038651	0.044654	0.038356	0.302268	0.148234
			20.6	0.066816	0.031366	0.020728	0.050381	0.173241	0.149788	0.388974	0.472339	0.038946	0.044636	0.038323	0.296083	0.147635
			20.8	0.067108	0.027211	0.02	0.053684	0.171691	0.14783	0.375398	0.477973	0.039451	0.044001	0.037353	0.298507	0.146684
			21	0.067116	0.024869	0.020426	0.054014	0.175227	0.148292	0.363381	0.448274	0.039561	0.042979	0.038676	0.299316	0.143511
			21.2	0.066586	0.033973	0.020372	0.056791	0.170916	0.145931	0.352539	0.460049	0.03822	0.04285	0.038763	0.295595	0.143549
			21.4	0.066858	0.025582	0.020602	0.054183	0.167353	0.148016	0.36035	0.452758	0.038386	0.043395	0.038798	0.29394	0.142519
			21.6	0.066974	0.02401	0.022329	0.057231	0.170357	0.149321	0.346517	0.433244	0.037252	0.042281	0.0387	0.290413	0.139886
			21.8	0.066901	0.032584	0.022208	0.054715	0.171671	0.146884	0.344106	0.431652	0.036845	0.041897	0.039361	0.29006	0.139907
			22	0.06699	0.027779	0.019288	0.053407	0.162487	0.143369	0.334266	0.424143	0.038453	0.041406	0.03853	0.288975	0.136591
			22.2	0.067243	0.025629	0.020326	0.052846	0.156233	0.139734	0.333467	0.422298	0.03815	0.040358	0.038498	0.282583	0.13478
			22.4	0.066828	0.032238	0.020879	0.055642	0.15492	0.141397	0.343691	0.425378	0.037127	0.03999	0.038801	0.278178	0.136256
			22.6	0.066641	0.027584	0.020277	0.055295	0.157315	0.137641	0.33767	0.415967	0.03738	0.040534	0.038418	0.27619	0.134243
			22.8	0.067437	0.028372	0.020272	0.052482	0.156848	0.137657	0.339507	0.414922	0.038206	0.041039	0.038287	0.290332	0.135447
			23	0.065898	0.030737	0.022548	0.053462	0.151609	0.138633	0.339355	0.427787	0.036996	0.04121	0.03883	0.279688	0.135563
			23.2	0.065921	0.034049	0.021826	0.051328	0.156576	0.136766	0.320496	0.438005	0.037056	0.040723	0.038323	0.275821	0.134741
			23.4	0.066036	0.027868	0.018265	0.054846	0.156763	0.133279	0.322397	0.410186	0.035493	0.041294	0.037532	0.271615	0.131298
			23.6	0.065482	0.028733	0.01722	0.053232	0.153299	0.130467	0.328171	0.410293	0.035544	0.039847	0.037549	0.271237	0.130923
			23.8	0.065543	0.027263	0.020253	0.051288	0.154744	0.126001	0.331106	0.402766	0.035307	0.0401	0.037083	0.266763	0.129851
			24	0.065262	0.022584	0.022537	0.051126	0.151647	0.129726	0.32725	0.402578	0.036649	0.040725	0.035255	0.274472	0.129984
			24.2	0.064454	0.032957	0.022844	0.051107	0.147137	0.134607	0.337468	0.43149	0.036462	0.039608	0.035626	0.267286	0.133421
			24.4	0.06415	0.030189	0.024308	0.048169	0.147239	0.127279	0.330443	0.439404	0.037762	0.042886	0.035535	0.268725	0.133007
			24.6	0.064455	0.036449	0.024373	0.051249	0.149379	0.126307	0.3297	0.458948	0.035773	0.041834	0.035409	0.259282	0.13443
			24.8	0.065721	0.031169	0.022222	0.052571	0.14937	0.133855	0.323926	0.439914	0.035441	0.044093	0.034288	0.262697	0.132939
			25	0.065097	0.032336	0.021764	0.049266	0.146255	0.13024	0.32953	0.458646	0.035007	0.042445	0.034172	0.262239	0.133916
			25.2	0.065394	0.029584	0.023025	0.053005	0.154269	0.133624	0.335513	0.449166	0.034544	0.042313	0.034542	0.255879	0.134238
			25.4	0.06429	0.034726	0.024224	0.049863	0.150026	0.130312	0.33598	0.41024	0.034902	0.043111	0.034465	0.26295	0.131258
			25.6	0.065092	0.030469	0.024965	0.053737	0.148891	0.127429	0.337186	0.397993	0.032361	0.042729	0.033679	0.253181	0.128976
			25.8	0.06433	0.030661	0.026011	0.052657	0.151485	0.13214	0.319893	0.399807	0.033162	0.041857	0.033558	0.251377	0.128078
			26	0.06439	0.031661	0.024683	0.054184	0.159155	0.128078	0.319657	0.386532	0.033582	0.040308	0.034283	0.253419	0.127494
			26.2	0.062952	0.028116	0.023015	0.053223	0.162013	0.128247	0.320265	0.400368	0.033704	0.039795	0.034598	0.248151	0.127871
			26.4	0.063978	0.027399	0.022051	0.052277	0.163591	0.130439	0.324576	0.407313	0.03256	0.039913	0.033936	0.243679	0.128476
			26.6	0.062343	0.032322	0.022682	0.05311	0.160185	0.128346	0.321976	0.403356	0.032747	0.038297	0.033864	0.242807	0.12767
			26.8	0.062356	0.026406	0.022601	0.054202	0.163793	0.125489	0.310285	0.374372	0.032611	0.03933	0.0328	0.242213	0.123871
			27	0.06211	0.035193	0.02215	0.053681	0.162271	0.120045	0.30955	0.392604	0.032229	0.037855	0.0329	0.240074	0.125055
			27.2	0.060894	0.027372	0.021555	0.055362	0.159996	0.12369	0.300419	0.372547	0.031929	0.0372	0.032182	0.242269	0.122118
			27.4	0.061013	0.021136	0.022312	0.054847	0.164398	0.122618	0.296532	0.365831	0.030801	0.038048	0.032862	0.243095	0.121125
			27.6	0.060124	0.025716	0.022899	0.05235	0.160618	0.119356	0.299904	0.35659	0.031764	0.03707	0.031819	0.248996	0.1206
			27.8	0.06144	0.029969	0.02189	0.053447	0.161475	0.116443	0.28875	0.355186	0.030747	0.035494	0.030999	0.247993	0.119486
			28	0.060742	0.023139	0.023876	0.054196	0.164761	0.112232	0.283951	0.345751	0.030541	0.034808	0.032847	0.249259	0.118009
			28.2	0.060893	0.031928	0.022807	0.051205	0.156054	0.114152	0.274831	0.338825	0.029866	0.034704	0.031607	0.247663	0.116211
			28.4	0.060998	0.033232	0.020937	0.051202	0.157823	0.120684	0.274646	0.355699	0.029447	0.033326	0.031057	0.248196	0.118104
			28.6	0.06056	0.020678	0.021847	0.049452	0.156195	0.116267	0.285078	0.361035	0.028643	0.034748	0.032484	0.236657	0.11697
			28.8	0.061256	0.033332	0.019654	0.049174	0.154901	0.11756	0.278333	0.341861	0.026418	0.034008	0.032718	0.249699	0.116576
			29	0.059266	0.031355	0.018603	0.048206	0.154941	0.120077	0.276087	0.320243	0.027163	0.03207	0.03286	0.24612	0.113916
			29.2	0.060574	0.031995	0.019915	0.046555	0.152052	0.117297	0.280923	0.326548	0.026768	0.032214	0.032689	0.25028	0.114817
			29.4	0.060293	0.029003	0.018319	0.049432	0.153891	0.114807	0.273919	0.320284	0.027372	0.033362	0.032242	0.249116	0.113503
			29.6	0.059657	0.032135	0.019139	0.047421	0.152555	0.11019	0.266824	0.346665	0.026572	0.032907	0.031138	0.246634	0.11432
			29.8	0.060812	0.031068	0.019339	0.045913	0.153544	0.108654	0.253012	0.347545	0.027199	0.031976	0.031957	0.247531	0.113213
			30	0.058776	0.027765	0.018163	0.044672	0.156312	0.111627	0.247097	0.335763	0.025646	0.031995	0.031689	0.235159	0.110389
			30.2	0.058242	0.035046	0.019656	0.048764	0.157877	0.111824	0.25433	0.344115	0.026555	0.030672	0.030337	0.238941	0.11303
			30.4	0.05851	0.034517	0.021459	0.045743	0.157074	0.109712	0.253654	0.331941	0.02631	0.030756	0.02957	0.236351	0.1113
			30.6	0.058642	0.033523	0.021801	0.046612	0.157367	0.109194	0.24408	0.318684	0.026761	0.031637	0.030678	0.241599	0.110048
			30.8	0.059224	0.022192	0.022164	0.045849	0.158301	0.105611	0.253881	0.322222	0.025563	0.029621	0.030584	0.237614	0.109402
			31	0.059465	0.031595	0.022452	0.048472	0.151279	0.109023	0.251206	0.327805	0.02539	0.030619	0.02968	0.235093	0.110173
			31.2	0.058381	0.032979	0.02211	0.049456	0.150544	0.107377	0.240701	0.325171	0.025677	0.028942	0.030204	0.240494	0.109336
			31.4	0.059171	0.024439	0.022354	0.047835	0.149257	0.105645	0.237255	0.308232	0.026391	0.02955	0.030124	0.232807	0.106088
			31.6	0.058719	0.026536	0.023481	0.046843	0.154129	0.104279	0.233149	0.299923	0.026748	0.02888	0.028428	0.233117	0.105353
			31.8	0.058916	0.028436	0.020644	0.046302	0.161603	0.100916	0.223274	0.299708	0.025496	0.03006	0.028594	0.223436	0.103949
			32	0.058341	0.027123	0.021122	0.047458	0.161338	0.101218	0.228738	0.301443	0.025697	0.028783	0.030166	0.220235	0.104305
			32.2	0.05969	0.019493	0.017901	0.0495	0.156826	0.104378	0.227538	0.315319	0.026888	0.028382	0.030455	0.214655	0.104252
			32.4	0.060078	0.024338	0.016669	0.048121	0.152315	0.100546	0.223423	0.296439	0.026814	0.028959	0.029427	0.212501	0.101636
			32.6	0.059944	0.026463	0.016039	0.047858	0.151366	0.093463	0.215459	0.313355	0.02674	0.0276	0.029664	0.219368	0.102277
			32.8	0.061824	0.029168	0.017013	0.054075	0.14965	0.0929	0.204364	0.294475	0.026561	0.026667	0.030526	0.209706	0.099744
			33	0.060791	0.022766	0.019255	0.051011	0.153767	0.091623	0.201402	0.288894	0.026197	0.028747	0.031454	0.217455	0.099447
			33.2	0.061727	0.01989	0.021197	0.052979	0.144718	0.085042	0.199407	0.302919	0.026184	0.027447	0.030276	0.209271	0.098421
			33.4	0.061124	0.022473	0.020343	0.050781	0.140012	0.088177	0.201236	0.29437	0.026311	0.026267	0.02962	0.219046	0.098313
			33.6	0.060901	0.022693	0.020952	0.050576	0.143814	0.088122	0.198362	0.298136	0.026503	0.027107	0.030423	0.208065	0.097971
			33.8	0.061579	0.024382	0.023839	0.051853	0.144986	0.085743	0.191833	0.311042	0.02608	0.026807	0.028923	0.204762	0.098486
			34	0.061407	0.024826	0.021266	0.047347	0.148046	0.084753	0.191456	0.317678	0.026589	0.02703	0.027463	0.200896	0.09823
			34.2	0.061906	0.024817	0.020401	0.048386	0.148379	0.080692	0.196897	0.299036	0.026903	0.025428	0.030055	0.195567	0.096539
			34.4	0.059919	0.018187	0.022725	0.047885	0.145349	0.083637	0.193008	0.284123	0.025592	0.02497	0.030786	0.190672	0.093904
			34.6	0.060723	0.018424	0.022095	0.046675	0.148841	0.084193	0.20632	0.295305	0.024496	0.024508	0.031178	0.201161	0.096993
			34.8	0.06034	0.019459	0.020972	0.046145	0.143704	0.081849	0.20163	0.259294	0.025904	0.025104	0.029133	0.193556	0.092257
			35	0.060089	0.018496	0.021864	0.045866	0.140081	0.085983	0.202275	0.260026	0.02554	0.025952	0.027679	0.193813	0.092305
			35.2	0.06049	0.018744	0.023707	0.04832	0.144287	0.083455	0.190089	0.271141	0.026396	0.024066	0.029179	0.19471	0.092882
			35.4	0.059523	0.020164	0.022125	0.045963	0.143328	0.087764	0.195971	0.265978	0.026353	0.024316	0.028271	0.202661	0.093535
			35.6	0.059287	0.013132	0.0227	0.046929	0.137444	0.089454	0.203037	0.284571	0.026388	0.024957	0.02722	0.195282	0.0942
			35.8	0.059013	0.01328	0.022394	0.046202	0.135911	0.095329	0.206567	0.283654	0.025341	0.023604	0.028286	0.193462	0.09442
			36	0.057996	0.01712	0.022022	0.051233	0.133827	0.094711	0.219865	0.29714	0.025075	0.023648	0.027602	0.193565	0.096984
			36.2	0.05775	0.029096	0.02307	0.052924	0.135477	0.086444	0.220066	0.30113	0.024649	0.023791	0.027914	0.200067	0.098531
			36.4	0.057949	0.022313	0.026312	0.047937	0.137218	0.088201	0.223817	0.34166	0.025643	0.024694	0.028088	0.2006	0.102036
			36.6	0.058117	0.016948	0.022802	0.04941	0.138116	0.088475	0.22134	0.340961	0.025611	0.024064	0.02694	0.198554	0.100945
			36.8	0.057982	0.012275	0.021233	0.044709	0.139404	0.094992	0.212331	0.303274	0.025112	0.022668	0.026699	0.196813	0.096458
			37	0.057501	0.019303	0.023392	0.044093	0.139921	0.087626	0.217044	0.271145	0.024526	0.02254	0.026962	0.200556	0.094551
			37.2	0.057572	0.01681	0.022893	0.045578	0.139139	0.087697	0.219007	0.271494	0.024836	0.022831	0.027155	0.204503	0.09496
			37.4	0.056873	0.02346	0.02473	0.044803	0.139706	0.086245	0.213348	0.301957	0.024322	0.022513	0.024638	0.193077	0.096306
			37.6	0.057609	0.015856	0.022699	0.046088	0.142991	0.087499	0.206507	0.319734	0.023492	0.022172	0.026321	0.195221	0.097183
			37.8	0.056451	0.014897	0.023148	0.04253	0.137343	0.084156	0.208478	0.308975	0.023267	0.022719	0.025528	0.195174	0.095222
			38	0.057631	0.015619	0.02375	0.043784	0.137354	0.079522	0.214001	0.316441	0.023191	0.022366	0.025345	0.200467	0.096623
			38.2	0.056817	0.013601	0.019573	0.043747	0.139613	0.082137	0.219003	0.335112	0.022791	0.021971	0.025995	0.196326	0.098057
			38.4	0.057678	0.017873	0.020681	0.043126	0.136335	0.085594	0.216157	0.323362	0.022837	0.021569	0.023482	0.200882	0.097465
			38.6	0.058009	0.020387	0.022422	0.046431	0.135219	0.084876	0.220316	0.29429	0.022808	0.021217	0.023915	0.191738	0.095136
			38.8	0.057083	0.020876	0.020372	0.046028	0.131332	0.083368	0.215784	0.274856	0.023593	0.020266	0.023608	0.199029	0.093016
			39	0.057685	0.016211	0.021117	0.045328	0.142586	0.084377	0.220855	0.264747	0.023343	0.020266	0.024378	0.20099	0.09349
			39.2	0.057453	0.018771	0.023286	0.04476	0.145015	0.07972	0.214064	0.279331	0.023074	0.020456	0.023284	0.204337	0.094462
			39.4	0.05665	0.015984	0.022997	0.042965	0.147482	0.076595	0.216321	0.286367	0.022765	0.019436	0.02409	0.197573	0.094102
			39.6	0.055731	0.021456	0.021124	0.042624	0.147511	0.074015	0.204565	0.283127	0.022555	0.02031	0.02299	0.193284	0.092441
			39.8	0.056678	0.023667	0.021053	0.041841	0.149109	0.078854	0.201111	0.281728	0.021469	0.020613	0.022894	0.196825	0.092987
			40	0.057294	0.012419	0.024104	0.039941	0.146467	0.079123	0.199613	0.281536	0.021834	0.020301	0.022291	0.18863	0.091129
			40.2	0.05626	0.018243	0.022994	0.040028	0.147816	0.077187	0.202059	0.277567	0.022175	0.018926	0.021863	0.193572	0.091558
			40.4	0.057397	0.020874	0.021476	0.039228	0.147521	0.077152	0.197404	0.269741	0.022171	0.018149	0.022944	0.194375	0.090703
			40.6	0.056904	0.024458	0.023156	0.039654	0.143422	0.081877	0.198996	0.25451	0.023027	0.018991	0.021392	0.197392	0.090315
			40.8	0.056895	0.017434	0.024394	0.04079	0.14237	0.072948	0.19736	0.267908	0.021503	0.018591	0.022591	0.190888	0.089473
			41	0.057063	0.017975	0.023155	0.040591	0.145157	0.075035	0.193352	0.256642	0.021982	0.018872	0.022347	0.200266	0.08937
			41.2	0.056215	0.021032	0.022411	0.041714	0.136869	0.079052	0.195267	0.244356	0.022408	0.017822	0.021946	0.192661	0.087646
			41.4	0.055513	0.027179	0.02314	0.0401	0.132576	0.078351	0.193496	0.254206	0.021848	0.017613	0.021917	0.190118	0.088005
			41.6	0.055352	0.018496	0.022538	0.038979	0.127391	0.07698	0.183572	0.264882	0.021602	0.017307	0.021602	0.185799	0.086208
			41.8	0.054426	0.014378	0.017764	0.039384	0.127716	0.083654	0.181632	0.278479	0.02234	0.018302	0.021788	0.18286	0.086894
			42	0.056302	0.022997	0.019627	0.038808	0.130688	0.08085	0.185425	0.271368	0.021529	0.017644	0.02265	0.183534	0.087618
			42.2	0.055728	0.02256	0.020029	0.037496	0.12674	0.077726	0.18648	0.262394	0.02206	0.016594	0.022476	0.179937	0.085852
			42.4	0.055758	0.014954	0.021648	0.037109	0.131125	0.073695	0.195114	0.257495	0.020897	0.017199	0.022523	0.189171	0.086391
			42.6	0.055656	0.009881	0.021115	0.038372	0.12537	0.072722	0.194642	0.258696	0.020902	0.01662	0.023032	0.179567	0.084714
			42.8	0.055862	0.017403	0.0208	0.039042	0.121531	0.07249	0.198297	0.242428	0.020763	0.017817	0.023243	0.173523	0.0836
			43	0.055178	0.020442	0.019199	0.039716	0.120732	0.073378	0.200403	0.228528	0.021422	0.017188	0.023322	0.173816	0.082777
			43.2	0.054354	0.019113	0.018581	0.038265	0.117252	0.070343	0.197821	0.231121	0.021184	0.016696	0.023193	0.175497	0.081952
			43.4	0.055105	0.021293	0.019171	0.037616	0.11677	0.070438	0.190152	0.243804	0.021638	0.018379	0.024901	0.172787	0.082671
			43.6	0.054156	0.023059	0.01924	0.038756	0.114795	0.070909	0.188273	0.247792	0.021729	0.018197	0.024276	0.1669	0.08234
			43.8	0.055167	0.013261	0.021929	0.037133	0.117465	0.071978	0.187745	0.245916	0.021989	0.017561	0.0248	0.173334	0.082356
			44	0.054742	0.010551	0.019845	0.034558	0.11433	0.072308	0.19112	0.247142	0.021599	0.017459	0.02344	0.17565	0.081895
			44.2	0.055343	0.016833	0.020656	0.036003	0.112851	0.072586	0.196882	0.232996	0.022023	0.017144	0.024546	0.166559	0.081202
			44.4	0.055233	0.022793	0.020119	0.036683	0.111763	0.070052	0.194507	0.233593	0.02155	0.01736	0.023344	0.181052	0.082337
			44.6	0.055636	0.019832	0.020489	0.035978	0.112971	0.067645	0.197354	0.213834	0.021463	0.017883	0.024013	0.169106	0.079684
			44.8	0.056221	0.016882	0.02543	0.035355	0.112676	0.069804	0.197051	0.219912	0.021122	0.016452	0.021608	0.17521	0.080643
			45	0.056651	0.016717	0.028703	0.038964	0.114867	0.065614	0.197862	0.205579	0.021303	0.017468	0.022343	0.17222	0.079858
			45.2	0.055676	0.026268	0.029804	0.035446	0.111307	0.069981	0.186862	0.210495	0.020886	0.017144	0.02406	0.162577	0.079209
			45.4	0.056973	0.023856	0.028416	0.037393	0.110017	0.069842	0.188458	0.216155	0.021634	0.017462	0.02381	0.173804	0.080652
			45.6	0.0569	0.016933	0.026924	0.036233	0.10979	0.068935	0.199449	0.221827	0.023124	0.016902	0.023573	0.174251	0.081237
			45.8	0.057913	0.016356	0.023436	0.036246	0.113598	0.070869	0.196065	0.224751	0.022043	0.016803	0.024055	0.162288	0.080369
			46	0.057154	0.013266	0.022716	0.035099	0.113731	0.068196	0.184412	0.213114	0.022315	0.01519	0.024297	0.166008	0.077958
			46.2	0.059169	0.01332	0.021442	0.036049	0.114806	0.067719	0.182566	0.214939	0.022206	0.016814	0.023623	0.163019	0.077973
			46.4	0.057959	0.021636	0.021859	0.035037	0.111693	0.062025	0.180426	0.20468	0.021423	0.016368	0.023863	0.168095	0.077089
			46.6	0.057785	0.013685	0.021945	0.034273	0.112503	0.061999	0.173148	0.195245	0.020923	0.016499	0.023547	0.158287	0.074153
			46.8	0.05811	0.017401	0.023121	0.033348	0.115361	0.06146	0.170766	0.215358	0.02117	0.016778	0.023552	0.166171	0.076883
			47	0.059798	0.017924	0.024602	0.034065	0.117634	0.064554	0.172199	0.228242	0.021551	0.01675	0.024271	0.166973	0.079047
			47.2	0.058376	0.016117	0.027613	0.033977	0.119278	0.066822	0.168779	0.214441	0.020916	0.016181	0.023575	0.16488	0.07758
			47.4	0.059598	0.018907	0.027959	0.033607	0.113111	0.069561	0.168164	0.200882	0.020815	0.015775	0.024209	0.169913	0.076875
			47.6	0.059138	0.013085	0.029337	0.031191	0.108769	0.066478	0.173757	0.194343	0.021182	0.015842	0.022756	0.155776	0.074305
			47.8	0.059184	0.02284	0.028147	0.030589	0.108285	0.066753	0.165575	0.190354	0.020301	0.016906	0.024202	0.160523	0.074472
			48	0.059684	0.010064	0.028084	0.031618	0.110933	0.067698	0.165461	0.19201	0.020394	0.016339	0.021766	0.151852	0.072992
			48.2	0.059204	0.008686	0.028709	0.031827	0.112624	0.081981	0.168246	0.187533	0.020878	0.016101	0.022737	0.156454	0.074582
			48.4	0.058988	0.006122	0.027544	0.032225	0.113985	0.080358	0.163441	0.209211	0.02079	0.016359	0.023712	0.1576	0.075861
			48.6	0.058854	0.006971	0.029982	0.029362	0.110053	0.082422	0.156546	0.210706	0.019198	0.015567	0.023541	0.151937	0.074595
			48.8	0.057895	0.017898	0.028717	0.026567	0.114896	0.072713	0.16797	0.209415	0.020553	0.015225	0.024231	0.15593	0.076001
			49	0.058957	0.010286	0.026668	0.028036	0.108509	0.076988	0.163509	0.199187	0.019877	0.014601	0.022728	0.151867	0.073434
			49.2	0.057866	0.012918	0.026936	0.026742	0.110118	0.078021	0.161111	0.20734	0.02046	0.015491	0.022839	0.154375	0.074518
			49.4	0.057963	0.013459	0.026497	0.026827	0.11149	0.07587	0.151673	0.226659	0.019006	0.015561	0.021703	0.140242	0.073912
			49.6	0.057018	0.01231	0.025679	0.026665	0.108165	0.072951	0.151306	0.222704	0.018349	0.015263	0.021683	0.148107	0.07335
			49.8	0.057041	0.015695	0.025482	0.02654	0.104122	0.069326	0.147732	0.20945	0.017935	0.016483	0.022162	0.147285	0.071604
			50	0.056812	0.017123	0.026223	0.02644	0.10432	0.073678	0.1375	0.204143	0.019456	0.01587	0.023131	0.150102	0.071233
			50.2	0.056922	0.012709	0.02588	0.025169	0.104708	0.072418	0.134979	0.190382	0.018104	0.014616	0.023401	0.142639	0.068494
			50.4	0.056579	0.011906	0.024607	0.025223	0.103862	0.070603	0.130921	0.193339	0.017772	0.015829	0.023213	0.144642	0.068208
			50.6	0.055558	0.009829	0.024279	0.026746	0.106642	0.071854	0.130146	0.193073	0.017164	0.013963	0.02282	0.144781	0.068071
			50.8	0.056875	0.010009	0.025668	0.027989	0.108679	0.068948	0.125419	0.200486	0.018312	0.015786	0.023064	0.143175	0.068701
			51	0.057234	0.019316	0.027867	0.026602	0.107938	0.066149	0.134886	0.209376	0.018558	0.014989	0.022682	0.14554	0.070928
			51.2	0.057419	0.01427	0.02485	0.027189	0.102984	0.066197	0.127481	0.204868	0.018621	0.014197	0.021971	0.138158	0.068184
			51.4	0.055456	0.011246	0.024237	0.026669	0.110765	0.06853	0.119899	0.186206	0.017365	0.013378	0.022965	0.13594	0.066055
			51.6	0.056134	0.015031	0.025591	0.025117	0.111117	0.064385	0.118859	0.174075	0.017383	0.014622	0.022662	0.137956	0.065244
			51.8	0.05714	0.010337	0.029521	0.025942	0.113974	0.066859	0.11885	0.161071	0.016775	0.014523	0.02166	0.137922	0.064548
			52	0.056251	0.016555	0.028316	0.02632	0.106113	0.059518	0.123358	0.159429	0.017451	0.01316	0.022513	0.135419	0.0637
			52.2	0.056149	0.015124	0.027107	0.026503	0.111079	0.060818	0.126841	0.158075	0.017156	0.012331	0.024061	0.136146	0.064283
			52.4	0.056463	0.012024	0.026783	0.02982	0.116034	0.063615	0.124219	0.161712	0.015815	0.01214	0.022999	0.131234	0.064405
			52.6	0.056796	0.013416	0.022497	0.028815	0.111305	0.058513	0.119162	0.168894	0.016073	0.011255	0.023056	0.130492	0.063356
			52.8	0.056077	0.013816	0.021798	0.029929	0.112725	0.057682	0.115757	0.173871	0.016395	0.012329	0.022679	0.12756	0.063385
			53	0.056433	0.012948	0.021079	0.028206	0.109773	0.063252	0.114082	0.186848	0.015833	0.01177	0.023734	0.131788	0.064646
			53.2	0.056314	0.017285	0.022316	0.027112	0.109045	0.058599	0.120734	0.192266	0.016265	0.011784	0.023498	0.13044	0.065471
			53.4	0.056263	0.009614	0.020876	0.025011	0.10824	0.059944	0.127402	0.185326	0.016492	0.010883	0.02407	0.12931	0.064453
			53.6	0.056784	0.007188	0.022771	0.026796	0.104185	0.062936	0.125597	0.173039	0.01668	0.011163	0.024447	0.132425	0.063668
			53.8	0.055578	0.010081	0.023573	0.028348	0.105669	0.057031	0.12834	0.158946	0.015293	0.011683	0.023847	0.125263	0.061971
			54	0.055035	0.009536	0.022719	0.026269	0.106259	0.059156	0.123919	0.160758	0.016649	0.011192	0.022858	0.131358	0.062142
			54.2	0.053204	0.004483	0.02246	0.026756	0.106065	0.056575	0.128183	0.158188	0.015436	0.012662	0.023571	0.123103	0.060891
			54.4	0.054634	0.014169	0.021527	0.027006	0.11005	0.059554	0.132524	0.167623	0.015777	0.012007	0.022957	0.126366	0.063683
			54.6	0.054079	0.009893	0.021136	0.027455	0.11169	0.052379	0.132585	0.178904	0.015524	0.011198	0.022659	0.126098	0.063633
			54.8	0.054819	0.020098	0.020487	0.02794	0.108228	0.056162	0.136776	0.166521	0.015578	0.011804	0.021377	0.130753	0.064212
			55	0.053528	0.017621	0.019813	0.02573	0.10534	0.055649	0.138095	0.156137	0.014505	0.013063	0.022892	0.127833	0.062517
			55.2	0.053412	0.00518	0.018856	0.021836	0.103149	0.055481	0.130322	0.15953	0.015132	0.012749	0.023761	0.117829	0.05977
			55.4	0.052899	0.012811	0.020284	0.024735	0.096772	0.065161	0.128801	0.17918	0.013953	0.012091	0.025093	0.127374	0.063263
			55.6	0.053185	0.011228	0.021801	0.025342	0.095371	0.059894	0.130546	0.178569	0.014459	0.011752	0.024018	0.126841	0.06275
			55.8	0.054028	0.019573	0.024276	0.023896	0.098895	0.060494	0.132364	0.177558	0.014934	0.010965	0.022932	0.129608	0.064127
			56	0.053276	0.006386	0.023582	0.024341	0.093525	0.057271	0.138373	0.184927	0.01366	0.01132	0.022732	0.136346	0.063812
			56.2	0.054146	0.008675	0.024707	0.019958	0.093819	0.053681	0.141177	0.172634	0.013618	0.011125	0.022809	0.128866	0.062101
			56.4	0.054306	0.013883	0.024626	0.021768	0.095641	0.052466	0.13119	0.181783	0.014258	0.012107	0.023416	0.132114	0.06313
			56.6	0.05482	0.019918	0.024939	0.021344	0.091894	0.055555	0.128558	0.173578	0.014185	0.011331	0.022962	0.133859	0.062745
			56.8	0.055481	0.011792	0.025793	0.022203	0.092188	0.05363	0.12929	0.171364	0.013769	0.012693	0.022061	0.133183	0.061954
			57	0.055015	0.013118	0.025053	0.021116	0.091686	0.050301	0.136886	0.158351	0.013527	0.011977	0.021798	0.129003	0.060653
			57.2	0.055503	0.009415	0.025025	0.022825	0.095919	0.056458	0.137499	0.15607	0.013273	0.011912	0.022489	0.127364	0.061146
			57.4	0.054604	0.017688	0.024136	0.021894	0.092747	0.053392	0.133853	0.172759	0.013707	0.012563	0.023304	0.131621	0.062689
			57.6	0.054832	0.009613	0.023442	0.022807	0.093428	0.049225	0.137931	0.177077	0.013948	0.011166	0.024999	0.126771	0.062103
			57.8	0.053968	0.018369	0.022149	0.021675	0.091017	0.050426	0.136508	0.186797	0.013695	0.012052	0.023427	0.121798	0.062657
			58	0.053295	0.018915	0.020003	0.023824	0.091103	0.051752	0.136898	0.189442	0.013114	0.011529	0.022998	0.131264	0.063678
			58.2	0.053517	0.017675	0.020811	0.023169	0.090663	0.049768	0.13058	0.167015	0.013184	0.011942	0.021973	0.127592	0.060657
			58.4	0.052648	0.017859	0.02241	0.022863	0.088073	0.050409	0.136739	0.176022	0.014137	0.010789	0.02109	0.118568	0.060967
			58.6	0.052778	0.023666	0.023602	0.023788	0.088519	0.044972	0.147013	0.19653	0.014695	0.010865	0.022172	0.12213	0.064228
			58.8	0.051804	0.023015	0.024321	0.026059	0.088798	0.053836	0.149258	0.187034	0.015327	0.011535	0.021348	0.125955	0.064857
			59	0.052603	0.014646	0.023729	0.027274	0.086194	0.052043	0.156804	0.162211	0.015056	0.010203	0.02124	0.119643	0.061804
			59.2	0.051608	0.018382	0.02374	0.025564	0.089051	0.058038	0.153959	0.156363	0.015722	0.010076	0.020853	0.11891	0.061856
			59.4	0.051227	0.020197	0.022925	0.027244	0.087666	0.049373	0.153015	0.152441	0.016396	0.010632	0.020635	0.118309	0.060838
			59.6	0.050359	0.020915	0.023594	0.025551	0.092438	0.052415	0.150848	0.142697	0.016297	0.01099	0.020089	0.112798	0.059916
			59.8	0.051088	0.024897	0.024496	0.024944	0.091422	0.047802	0.156146	0.123038	0.016755	0.009736	0.019822	0.114056	0.058684
			60	0.051248	0.02215	0.025353	0.025821	0.089971	0.047452	0.161197	0.128835	0.015476	0.010036	0.021327	0.112882	0.059312
			60.2	0.050781	0.022009	0.023845	0.02649	0.091566	0.048872	0.159956	0.132475	0.015816	0.010567	0.019292	0.109717	0.059282
			60.4	0.050997	0.021686	0.022765	0.024252	0.093547	0.049181	0.160487	0.12439	0.015488	0.009939	0.020025	0.107534	0.058358
			60.6	0.048509	0.015174	0.023672	0.023472	0.094008	0.052321	0.147281	0.120426	0.016338	0.009777	0.01925	0.113867	0.057008
			60.8	0.049641	0.016644	0.022411	0.025423	0.095074	0.046249	0.141126	0.113287	0.015525	0.008496	0.018201	0.11128	0.05528
			61	0.049563	0.016199	0.02259	0.023382	0.093601	0.044392	0.137443	0.109067	0.015524	0.007986	0.019506	0.110589	0.054153
			61.2	0.049681	0.017397	0.021662	0.020692	0.091579	0.046696	0.147711	0.120611	0.016245	0.008093	0.018192	0.108917	0.055623
			61.4	0.049548	0.020514	0.021858	0.022625	0.092973	0.041283	0.159606	0.12632	0.016867	0.007807	0.019856	0.103393	0.056888
			61.6	0.050191	0.014444	0.022161	0.022869	0.091921	0.043848	0.162547	0.118723	0.016701	0.009178	0.020884	0.106775	0.056687
			61.8	0.049898	0.013389	0.022562	0.023129	0.087899	0.037251	0.155715	0.123943	0.016536	0.008426	0.021733	0.099867	0.055029
			62	0.049993	0.016698	0.022731	0.022725	0.08945	0.033922	0.153047	0.118752	0.017143	0.007769	0.021288	0.101688	0.0546
			62.2	0.050862	0.012302	0.023716	0.023116	0.084425	0.038409	0.152353	0.109792	0.017366	0.007336	0.021484	0.104038	0.053767
			62.4	0.049232	0.017457	0.025764	0.022304	0.086267	0.030218	0.145648	0.114041	0.017472	0.008101	0.019926	0.102158	0.053216
			62.6	0.050705	0.012186	0.027746	0.021714	0.087476	0.032393	0.142366	0.133851	0.01781	0.008385	0.021465	0.096268	0.054364
			62.8	0.050626	0.0203	0.026778	0.020684	0.085741	0.032173	0.147115	0.14163	0.01783	0.007228	0.020137	0.098204	0.055704
			63	0.050729	0.015256	0.025662	0.017608	0.081201	0.030716	0.146074	0.145443	0.017117	0.006291	0.018739	0.094862	0.054142
			63.2	0.051072	0.019714	0.026927	0.019176	0.080137	0.033253	0.145981	0.147377	0.016658	0.008735	0.020452	0.096149	0.055469
			63.4	0.049779	0.011231	0.026946	0.016389	0.079117	0.033534	0.149489	0.14023	0.016795	0.007449	0.020986	0.097274	0.054102
			63.6	0.050974	0.010232	0.024693	0.016317	0.077097	0.029271	0.152484	0.134229	0.017523	0.00617	0.020554	0.093184	0.052727
			63.8	0.04983	0.018306	0.025225	0.015386	0.078221	0.026575	0.153325	0.142374	0.016882	0.007218	0.019689	0.088506	0.053461
			64	0.050098	0.017337	0.026963	0.015601	0.080294	0.031667	0.149637	0.123843	0.015626	0.008296	0.019539	0.092573	0.052623
			64.2	0.049012	0.020523	0.025521	0.01419	0.075384	0.028344	0.152731	0.126336	0.014848	0.007342	0.019861	0.081483	0.051298
			64.4	0.049899	0.017694	0.025152	0.012998	0.07243	0.031444	0.150548	0.136785	0.016046	0.007099	0.020276	0.090048	0.052535
			64.6	0.049057	0.016831	0.025675	0.015646	0.075935	0.029344	0.139461	0.142392	0.016943	0.005885	0.018694	0.082834	0.051558
			64.8	0.04905	0.016453	0.02678	0.016635	0.072453	0.02927	0.136518	0.145595	0.016042	0.005314	0.019364	0.078053	0.050961
			65	0.049067	0.016147	0.025901	0.015357	0.070583	0.02716	0.13941	0.162916	0.015461	0.006305	0.019752	0.080705	0.052397
			65.2	0.049803	0.01142	0.024759	0.016891	0.07271	0.02719	0.129073	0.150014	0.015966	0.005926	0.019299	0.076862	0.049993
			65.4	0.04986	0.016328	0.0243	0.017208	0.069371	0.023587	0.134278	0.117828	0.016518	0.007026	0.018805	0.079124	0.047853
			65.6	0.050245	0.016645	0.022324	0.015835	0.070161	0.026098	0.132862	0.107806	0.015355	0.007975	0.018202	0.082789	0.047192
			65.8	0.050062	0.01568	0.024081	0.01609	0.070358	0.023864	0.133961	0.104852	0.015237	0.007104	0.019008	0.076008	0.046359
			66	0.050341	0.019896	0.023454	0.015022	0.07312	0.022273	0.137406	0.100503	0.015349	0.006867	0.017709	0.073689	0.046302
			66.2	0.049518	0.027114	0.023771	0.014647	0.072822	0.019169	0.137868	0.098262	0.014818	0.007465	0.017173	0.067596	0.045852
			66.4	0.050183	0.017801	0.022704	0.014991	0.069908	0.019221	0.136177	0.10549	0.015287	0.008304	0.01774	0.078231	0.046336
			66.6	0.048441	0.016441	0.022274	0.015102	0.06931	0.025206	0.13457	0.111825	0.014605	0.007576	0.018029	0.073917	0.046441
			66.8	0.04814	0.018005	0.022178	0.015215	0.066875	0.02858	0.121199	0.120482	0.014968	0.007732	0.017035	0.072379	0.046066
			67	0.048351	0.018027	0.021401	0.014369	0.067514	0.027703	0.121452	0.11959	0.013949	0.006823	0.017735	0.0696	0.045543
			67.2	0.049427	0.01239	0.020858	0.015547	0.06842	0.028803	0.107739	0.117067	0.015264	0.006542	0.019393	0.071751	0.044434
			67.4	0.048827	0.009896	0.021771	0.015194	0.071361	0.023436	0.101675	0.113949	0.014679	0.006771	0.016931	0.080144	0.04372
			67.6	0.049058	0.009924	0.022197	0.013631	0.068643	0.029459	0.099381	0.095211	0.01354	0.007231	0.01738	0.075324	0.041748
			67.8	0.048799	0.011616	0.02257	0.015088	0.075487	0.023125	0.110025	0.103367	0.013637	0.006223	0.018577	0.079437	0.043996
			68	0.049168	0.009912	0.021662	0.01337	0.074443	0.02317	0.117887	0.111268	0.014026	0.007164	0.018229	0.076431	0.044728
			68.2	0.046657	0.012656	0.021478	0.013146	0.076985	0.024317	0.112636	0.105052	0.013575	0.007184	0.018044	0.078738	0.044206
			68.4	0.046775	0.015621	0.021591	0.013698	0.077564	0.025191	0.09646	0.103729	0.014378	0.00607	0.018252	0.077404	0.043061
			68.6	0.047665	0.010894	0.022312	0.014259	0.081911	0.02316	0.094889	0.117454	0.015203	0.006656	0.017296	0.074191	0.043824
			68.8	0.04695	0.010327	0.021026	0.014578	0.075728	0.021472	0.10185	0.126275	0.014067	0.005689	0.018222	0.07463	0.044234
			69	0.046148	0.008223	0.021384	0.013073	0.07185	0.018609	0.105438	0.09554	0.013316	0.005562	0.017965	0.078085	0.041266
			69.2	0.047077	0.014167	0.022321	0.012869	0.078276	0.018718	0.103245	0.096793	0.015137	0.006025	0.019139	0.080115	0.042823
			69.4	0.04643	0.012849	0.022207	0.013958	0.0781	0.023872	0.096985	0.095048	0.013514	0.004932	0.016906	0.07966	0.042038
			69.6	0.045955	0.019714	0.021881	0.0135	0.076234	0.016559	0.095405	0.090696	0.014608	0.005351	0.016568	0.082473	0.041579
			69.8	0.046519	0.016839	0.022518	0.012812	0.078069	0.019125	0.092963	0.086869	0.014478	0.005758	0.016482	0.083475	0.041326
			70	0.046935	0.011828	0.024199	0.014104	0.072202	0.016093	0.087083	0.100964	0.014882	0.004879	0.017442	0.088791	0.041617
			70.2	0.046504	0.012144	0.024439	0.012753	0.07517	0.019474	0.077201	0.093178	0.015168	0.00618	0.017042	0.084167	0.040285
			70.4	0.045545	0.015154	0.02425	0.01105	0.07388	0.021213	0.064652	0.09562	0.015146	0.005947	0.018012	0.089564	0.040003
			70.6	0.045616	0.017237	0.026574	0.009312	0.073686	0.010357	0.06637	0.085772	0.014981	0.005827	0.017173	0.078148	0.037588
			70.8	0.045455	0.011306	0.026154	0.011794	0.072891	0.012779	0.059335	0.098546	0.015957	0.00587	0.017503	0.079368	0.03808
			71	0.045125	0.011219	0.025147	0.013272	0.071178	0.016124	0.060203	0.100845	0.01473	0.005968	0.01832	0.081254	0.038615
			71.2	0.044514	0.012294	0.024919	0.012801	0.07257	0.0136	0.06332	0.100522	0.014081	0.005109	0.018183	0.069183	0.037591
			71.4	0.045438	0.014621	0.026609	0.010946	0.072037	0.014684	0.062322	0.118535	0.014923	0.004514	0.017239	0.077788	0.039971
			71.6	0.044631	0.016786	0.027276	0.01264	0.074759	0.012656	0.060113	0.12733	0.014909	0.004843	0.017556	0.06825	0.040146
			71.8	0.044666	0.016645	0.025592	0.012634	0.075977	0.021912	0.056218	0.120795	0.01479	0.005037	0.017925	0.072941	0.040428
			72	0.044219	0.01975	0.024215	0.011071	0.075605	0.022126	0.067402	0.104941	0.013818	0.00553	0.017221	0.074558	0.040038
			72.2	0.043275	0.011813	0.024392	0.010906	0.074582	0.023334	0.06073	0.099298	0.013788	0.004023	0.018488	0.067355	0.037665
			72.4	0.042439	0.012578	0.023839	0.011041	0.075609	0.023579	0.059545	0.100108	0.013638	0.004198	0.017176	0.064173	0.037327
			72.6	0.041684	0.013945	0.023051	0.011529	0.077623	0.028082	0.05866	0.107242	0.014097	0.004836	0.016688	0.064341	0.038482
			72.8	0.041406	0.011219	0.021099	0.011342	0.077848	0.022719	0.059409	0.117182	0.014969	0.004364	0.015985	0.070149	0.038974
			73	0.041721	0.008263	0.020997	0.008833	0.077798	0.022837	0.058675	0.103332	0.014373	0.003995	0.017944	0.057614	0.036365
			73.2	0.041747	0.012486	0.021733	0.009333	0.077169	0.022116	0.058988	0.080047	0.014597	0.004551	0.016639	0.064666	0.035339
			73.4	0.041105	0.004518	0.02069	0.012626	0.075215	0.025779	0.067121	0.087546	0.014699	0.004418	0.016015	0.058653	0.035699
			73.6	0.040355	0.01376	0.021235	0.01084	0.076947	0.024686	0.06888	0.087908	0.01493	0.005986	0.01774	0.061278	0.037045
			73.8	0.042269	0.006597	0.021843	0.011923	0.079335	0.025047	0.083328	0.08853	0.01486	0.005142	0.018726	0.056365	0.03783
			74	0.042369	0.009877	0.021664	0.011004	0.078763	0.024461	0.087841	0.079831	0.014553	0.005054	0.017371	0.057351	0.037511
			74.2	0.042314	0.009365	0.020897	0.01046	0.073466	0.025021	0.083967	0.086404	0.014964	0.005363	0.01822	0.056697	0.037262
			74.4	0.042074	0.010357	0.021036	0.012024	0.072767	0.024911	0.085122	0.079366	0.014564	0.004721	0.017913	0.062876	0.037311
			74.6	0.041247	0.013264	0.020686	0.012272	0.07623	0.022031	0.082374	0.075065	0.014808	0.005304	0.019384	0.041613	0.035357
			74.8	0.04182	0.010353	0.019314	0.009909	0.076224	0.023759	0.083358	0.068471	0.015395	0.005604	0.018318	0.05149	0.035334
			75	0.042342	0.01315	0.020211	0.010222	0.07696	0.019703	0.080919	0.089989	0.01567	0.005766	0.017243	0.053849	0.037169
			75.2	0.041531	0.009166	0.01932	0.010736	0.075093	0.015203	0.082877	0.102678	0.015367	0.006053	0.01661	0.048813	0.036954
			75.4	0.042627	0.013339	0.017985	0.009455	0.075752	0.01665	0.081141	0.093371	0.01553	0.006026	0.0171	0.048715	0.036474
			75.6	0.042751	0.01222	0.017968	0.010294	0.074043	0.014336	0.084026	0.098092	0.014856	0.006402	0.017382	0.047779	0.036679
			75.8	0.042418	0.006605	0.016821	0.012919	0.07581	0.015674	0.087349	0.106537	0.015743	0.006425	0.017469	0.046449	0.037518
			76	0.041347	0.020617	0.018058	0.012516	0.070991	0.020415	0.095673	0.095589	0.015314	0.006314	0.017294	0.04358	0.038142
			76.2	0.041471	0.013839	0.020048	0.011331	0.071841	0.018783	0.096764	0.105587	0.015495	0.005586	0.01773	0.043771	0.038521
			76.4	0.041161	0.011606	0.019952	0.012217	0.073471	0.020108	0.101128	0.096909	0.015169	0.005435	0.016653	0.044366	0.038181
			76.6	0.040315	0.01253	0.02025	0.012902	0.07155	0.017521	0.107952	0.097163	0.014974	0.005104	0.015087	0.041714	0.038089
			76.8	0.040513	0.016827	0.019639	0.012151	0.073053	0.016178	0.115668	0.098716	0.014253	0.006888	0.015076	0.047903	0.039739
			77	0.040083	0.017178	0.019362	0.011673	0.07586	0.018289	0.103073	0.094888	0.015144	0.007313	0.016668	0.045043	0.038714
			77.2	0.040036	0.019376	0.018229	0.011056	0.077313	0.016971	0.105135	0.078942	0.014408	0.005639	0.017593	0.044771	0.037456
			77.4	0.03997	0.016204	0.018678	0.010889	0.07436	0.016739	0.109742	0.074397	0.014863	0.007093	0.017115	0.042817	0.036905
			77.6	0.040729	0.013586	0.018707	0.01132	0.07087	0.016345	0.112341	0.086327	0.013129	0.00555	0.016821	0.045844	0.037631
			77.8	0.039267	0.009711	0.020133	0.01253	0.075765	0.016479	0.11117	0.09582	0.013081	0.005954	0.016774	0.045392	0.038506
			78	0.039563	0.009386	0.01949	0.010944	0.077447	0.016696	0.10393	0.090196	0.012161	0.006549	0.018135	0.042532	0.037252
			78.2	0.039394	0.015888	0.018343	0.009604	0.074776	0.018421	0.106766	0.071707	0.013076	0.008197	0.018513	0.041072	0.036313
			78.4	0.040576	0.007587	0.01912	0.011775	0.071491	0.011079	0.117094	0.080499	0.01294	0.006743	0.018035	0.047206	0.037012
			78.6	0.041476	0.012297	0.018729	0.011347	0.06955	0.01653	0.121452	0.076999	0.012415	0.006408	0.016971	0.048721	0.037741
			78.8	0.040543	0.013004	0.018557	0.008991	0.0671	0.018215	0.131272	0.072595	0.01369	0.006711	0.017177	0.048386	0.03802
			79	0.041706	0.010259	0.018396	0.007821	0.069827	0.011551	0.133216	0.076845	0.014003	0.00709	0.01757	0.043781	0.037672
			79.2	0.042165	0.010479	0.017401	0.008073	0.068492	0.017227	0.128219	0.076906	0.012876	0.007585	0.018481	0.050368	0.038189
			79.4	0.042489	0.009264	0.017991	0.007739	0.069433	0.016911	0.129084	0.086783	0.014512	0.006865	0.017577	0.045803	0.038704
			79.6	0.042879	0.0127	0.018353	0.007347	0.071096	0.019322	0.130922	0.090215	0.014125	0.008237	0.017721	0.046443	0.039947
			79.8	0.043206	0.015407	0.018468	0.008218	0.071834	0.01396	0.132055	0.082575	0.014197	0.00762	0.017975	0.047015	0.039378
			80	0.044489	0.015864	0.017787	0.007878	0.069453	0.012843	0.133983	0.079658	0.014372	0.007335	0.017632	0.041592	0.038574
			80.2	0.044317	0.017997	0.018082	0.010336	0.070878	0.01346	0.13334	0.072541	0.014711	0.007682	0.018203	0.042968	0.03871
			80.4	0.045504	0.014432	0.017379	0.008894	0.071868	0.014601	0.139527	0.058046	0.015335	0.006621	0.017776	0.044967	0.037912
			80.6	0.045057	0.010756	0.01858	0.008781	0.068491	0.011404	0.141275	0.046022	0.015427	0.007023	0.017428	0.034359	0.035384
			80.8	0.043712	0.008313	0.019485	0.009112	0.06919	0.019258	0.147507	0.051666	0.015169	0.007489	0.016696	0.041551	0.037429
			81	0.044525	0.010773	0.018807	0.008212	0.067723	0.02246	0.158456	0.050461	0.015483	0.006762	0.016988	0.046871	0.03896
			81.2	0.045308	0.007377	0.019337	0.010985	0.067786	0.017504	0.14988	0.049821	0.016766	0.008002	0.017779	0.047579	0.038177
			81.4	0.045202	0.008767	0.018973	0.009666	0.070054	0.02206	0.143083	0.050686	0.016037	0.00749	0.018119	0.049352	0.038291
			81.6	0.045064	0.01109	0.020705	0.008953	0.065508	0.02523	0.130569	0.036778	0.01575	0.007402	0.017532	0.040832	0.035451
			81.8	0.044278	0.015646	0.019693	0.008772	0.070843	0.021351	0.124293	0.043322	0.015278	0.007477	0.016554	0.049387	0.036408
			82	0.044254	0.011673	0.021011	0.007824	0.069776	0.017659	0.120798	0.054812	0.01573	0.006713	0.016591	0.0422	0.035753
			82.2	0.043797	0.014504	0.020217	0.00713	0.074433	0.020311	0.118375	0.062996	0.016287	0.006084	0.016551	0.043093	0.036982
			82.4	0.043543	0.007002	0.019397	0.008235	0.070937	0.018871	0.115192	0.052263	0.015366	0.006583	0.016808	0.047505	0.035142
			82.6	0.043707	0.014349	0.019877	0.009166	0.070992	0.01623	0.117172	0.05993	0.015368	0.006357	0.016628	0.049677	0.036621
			82.8	0.043968	0.015782	0.02009	0.008795	0.071463	0.018028	0.118748	0.08124	0.015506	0.004959	0.016687	0.046745	0.038501
			83	0.043969	0.013814	0.020683	0.009485	0.073776	0.017804	0.115604	0.066843	0.017528	0.005299	0.015759	0.045909	0.037206
			83.2	0.046075	0.012735	0.020838	0.009205	0.072869	0.015095	0.117638	0.071585	0.016159	0.006382	0.017637	0.053082	0.038275
			83.4	0.045502	0.008334	0.020491	0.007553	0.072984	0.013252	0.114371	0.078324	0.015691	0.007544	0.016559	0.050694	0.037608
			83.6	0.044212	0.010873	0.019236	0.008853	0.076983	0.015804	0.105357	0.071371	0.015249	0.006897	0.016291	0.045731	0.036405
			83.8	0.044906	0.012393	0.018664	0.009228	0.079997	0.009766	0.110027	0.065273	0.014592	0.005964	0.016814	0.038728	0.035529
			84	0.045725	0.010425	0.018261	0.007153	0.07922	0.014545	0.113664	0.049541	0.014747	0.006559	0.017034	0.04823	0.035425
			84.2	0.046906	0.007112	0.019066	0.009991	0.080915	0.014206	0.109242	0.061117	0.01465	0.007392	0.01751	0.04322	0.035944
			84.4	0.048675	0.008378	0.019916	0.009894	0.077272	0.016526	0.10259	0.086603	0.014699	0.007078	0.017726	0.04528	0.037886
			84.6	0.048305	0.009265	0.020039	0.009163	0.077884	0.014195	0.100873	0.094682	0.01527	0.007518	0.017761	0.039507	0.037872
			84.8	0.048747	0.011481	0.02131	0.007804	0.072323	0.0105	0.096704	0.083298	0.014769	0.007286	0.016741	0.042532	0.036125
			85	0.047715	0.014504	0.02153	0.008281	0.074602	0.010291	0.081302	0.076821	0.01485	0.007512	0.017332	0.041882	0.034718
			85.2	0.047972	0.007146	0.020034	0.008507	0.073966	0.007394	0.075294	0.074136	0.01444	0.006608	0.017576	0.046594	0.033306
			85.4	0.047037	0.00538	0.019773	0.007983	0.073671	0.006067	0.072865	0.062186	0.013653	0.007346	0.018734	0.047159	0.031821
			85.6	0.046974	0.002028	0.019203	0.00799	0.071416	0.006066	0.069519	0.059539	0.013423	0.008927	0.017362	0.049066	0.030959
			85.8	0.047124	0.006554	0.019491	0.006374	0.068599	0.008875	0.065222	0.04912	0.01288	0.008774	0.016406	0.041774	0.029266
			86	0.046684	0.007	0.01754	0.008627	0.072245	0.011359	0.062044	0.05407	0.014155	0.008806	0.015498	0.042854	0.030073
			86.2	0.047049	0.003332	0.017855	0.007718	0.07135	0.009446	0.056608	0.048442	0.013897	0.008635	0.017826	0.045645	0.028984
			86.4	0.046803	0.012842	0.017502	0.006255	0.068191	0.011995	0.051378	0.034985	0.014236	0.009555	0.017343	0.041184	0.027689
			86.6	0.048039	0.003963	0.016593	0.007147	0.067525	0.013016	0.048128	0.053427	0.014326	0.008474	0.017623	0.04136	0.028302
			86.8	0.046745	0.00594	0.015988	0.006598	0.069304	0.010097	0.051096	0.053607	0.014625	0.009537	0.016374	0.046202	0.028843
			87	0.046735	0.004979	0.015654	0.005542	0.070828	0.013737	0.055991	0.04517	0.015275	0.008963	0.016652	0.045808	0.028778
			87.2	0.045822	0.013301	0.014582	0.005091	0.07186	0.012312	0.062294	0.051382	0.013785	0.008722	0.016816	0.042291	0.029855
			87.4	0.045969	0.00228	0.014757	0.005231	0.069855	0.009684	0.052213	0.042879	0.014519	0.007735	0.017166	0.053669	0.027996
			87.6	0.045593	0.011607	0.015125	0.004394	0.064472	0.013849	0.050806	0.051737	0.012846	0.008402	0.017449	0.042743	0.028252
			87.8	0.045	0.005467	0.015456	0.004813	0.062909	0.016313	0.048031	0.027354	0.014639	0.008737	0.016726	0.044809	0.025855
			88	0.045282	0.009175	0.015723	0.005767	0.063768	0.019808	0.038633	0.035712	0.013767	0.008947	0.017714	0.044153	0.026538
			88.2	0.044641	0.002839	0.01642	0.004796	0.063192	0.01932	0.0319	0.043303	0.013671	0.008015	0.016853	0.041113	0.025505
			88.4	0.044742	0.009371	0.016792	0.005055	0.061802	0.016664	0.026924	0.050309	0.01386	0.0084	0.0175	0.046314	0.026478
			88.6	0.045525	0.013146	0.016518	0.004989	0.061582	0.010059	0.020184	0.057167	0.015001	0.007393	0.0179	0.04208	0.025962
			88.8	0.045987	0.01711	0.015613	0.002626	0.058809	0.012746	0.023471	0.058843	0.014284	0.006326	0.017291	0.047455	0.026713
			89	0.045203	0.004281	0.015726	0.004357	0.060935	0.015814	0.024693	0.0679	0.015094	0.005605	0.018514	0.033124	0.025937
			89.2	0.044181	3.43e-06	0.014754	0.003553	0.057057	0.01257	0.025942	0.078831	0.014451	0.006209	0.018299	0.036091	0.025995
			89.4	0.045169	0.007282	0.014363	0.002069	0.057507	0.016025	0.022494	0.072613	0.013488	0.007092	0.017605	0.034241	0.025829
			89.6	0.044328	0.002469	0.014443	0.002657	0.056534	0.006522	0.016708	0.070204	0.01452	0.007159	0.017568	0.037368	0.024207
			89.8	0.045283	0.010051	0.014863	0.002303	0.053139	0.008617	0.022346	0.067317	0.014283	0.006397	0.017917	0.034964	0.02479
			90	0.044751	0.01253	0.015387	0.002707	0.051855	0.013973	0.023985	0.057793	0.014897	0.00611	0.018092	0.028241	0.024193
			90.2	0.044569	0.007128	0.015073	0.001415	0.057891	0.00926	0.030482	0.036113	0.014306	0.005305	0.017965	0.040476	0.023332
			90.4	0.045032	0.006514	0.015162	0.002777	0.054065	0.010355	0.032367	0.055914	0.015045	0.007055	0.018508	0.024657	0.023954
			90.6	0.045325	0.00969	0.015224	0.002723	0.055449	0.01305	0.035402	0.057251	0.014532	0.006583	0.018582	0.032846	0.025555
			90.8	0.04546	0.007322	0.014923	0.002891	0.057982	0.007364	0.042542	0.057775	0.013983	0.006137	0.018025	0.029881	0.025357
			91	0.043801	0.002532	0.014538	0.003222	0.052956	0.011007	0.052307	0.053333	0.013978	0.006258	0.018043	0.02312	0.024591
			91.2	0.04466	0.002706	0.014111	0.002852	0.055063	0.011364	0.057292	0.050621	0.014591	0.004364	0.017379	0.028079	0.025257
			91.4	0.045317	0.001336	0.015167	0.002665	0.056691	0.005831	0.060976	0.042249	0.014656	0.00521	0.016607	0.029532	0.024686
			91.6	0.045274	0.008664	0.014114	0.002671	0.056834	0.010476	0.064686	0.029487	0.015694	0.004813	0.017688	0.02355	0.024496
			91.8	0.045385	0.003565	0.01523	0.002623	0.054733	0.006714	0.071463	0.041971	0.01475	0.004506	0.016885	0.02958	0.025617
			92	0.045084	0.00244	0.014644	0.002727	0.058747	0.007939	0.069404	0.048743	0.014606	0.004143	0.018997	0.031669	0.026595
			92.2	0.044888	0.003821	0.01506	0.002508	0.053742	0.00776	0.066859	0.046531	0.013586	0.004085	0.017033	0.019291	0.024597
			92.4	0.044406	-0.00728	0.014791	0.00168	0.060361	0.00627	0.068258	0.056188	0.014559	0.004621	0.017698	0.030729	0.026023
			92.6	0.045347	0.001353	0.014117	0.00041	0.064387	0.008283	0.066283	0.058665	0.015442	0.004454	0.01905	0.017758	0.026296
			92.8	0.04469	0.004724	0.013878	0.003805	0.061119	0.007661	0.060467	0.048123	0.016354	0.004639	0.017605	0.023613	0.025557
			93	0.045239	0.001038	0.013165	0.001529	0.058269	0.000556	0.065581	0.04668	0.01418	0.003635	0.017921	0.02788	0.024639
			93.2	0.045291	0.004241	0.013155	0.002563	0.053889	0.004631	0.072063	0.064661	0.015375	0.004482	0.019084	0.021885	0.026777
			93.4	0.046044	-0.00523	0.012224	0.004029	0.056346	0.00478	0.083615	0.073558	0.014966	0.003783	0.017795	0.028602	0.028375
			93.6	0.045616	-0.00094	0.012773	0.004236	0.056923	0.007833	0.078824	0.069937	0.013905	0.004251	0.01792	0.028481	0.028313
			93.8	0.04498	-0.00066	0.012749	0.004015	0.057614	0.003379	0.082179	0.066461	0.014133	0.003266	0.019627	0.017518	0.027105
			94	0.046127	-0.00035	0.012844	0.002024	0.057232	0.006131	0.076328	0.050534	0.014505	0.003908	0.018075	0.023991	0.025946
			94.2	0.046387	-0.00089	0.012918	0.002574	0.055331	0.009948	0.083414	0.05397	0.014185	0.004109	0.018491	0.024508	0.027079
			94.4	0.046621	0.004395	0.013201	0.003388	0.057257	0.00708	0.089914	0.036136	0.014517	0.002865	0.019736	0.019884	0.02625
			94.6	0.046362	0.002552	0.013117	0.003544	0.056156	0.011082	0.095457	0.059345	0.013318	0.004696	0.019167	0.026447	0.02927
			94.8	0.045951	0.004303	0.012136	0.004144	0.056675	0.005936	0.09519	0.061371	0.014093	0.004157	0.018522	0.028235	0.029226
			95	0.046756	0.001818	0.013197	0.003556	0.050538	0.000876	0.102829	0.067982	0.01307	0.002794	0.018306	0.021615	0.028611
			95.2	0.047111	0.002305	0.013256	0.003628	0.045759	0.006311	0.100423	0.055117	0.014278	0.003893	0.019736	0.023034	0.027904
			95.4	0.047328	-0.00334	0.012911	0.004275	0.042758	0.004817	0.105127	0.053508	0.013653	0.003395	0.018793	0.021176	0.027033
			95.6	0.048839	-0.00488	0.013631	0.004302	0.043941	0.00378	0.111156	0.054153	0.013327	0.004232	0.02009	0.021484	0.027838
			95.8	0.048008	-0.00387	0.013096	0.003038	0.047435	0.003527	0.114964	0.064786	0.01362	0.004392	0.020279	0.022786	0.029338
			96	0.047514	-0.00453	0.014808	0.002871	0.048856	0.00447	0.119646	0.060042	0.014138	0.003717	0.0199	0.020236	0.029306
			96.2	0.048394	-0.0027	0.01419	0.002496	0.04687	0.002576	0.121343	0.059094	0.01477	0.002855	0.020088	0.020671	0.029221
			96.4	0.047388	-0.00225	0.013962	0.000652	0.047444	0.001603	0.124837	0.056682	0.014785	0.003444	0.019662	0.013989	0.028516
			96.6	0.047421	-0.00472	0.012746	0.001012	0.04672	0.003978	0.126947	0.053583	0.013887	0.003958	0.018616	0.015422	0.028298
			96.8	0.046656	-0.00293	0.011988	0.000505	0.048168	0.007059	0.122993	0.074739	0.014866	0.004769	0.01779	0.013287	0.029991
			97	0.045831	-0.00457	0.011853	-0.00064	0.046646	0.006948	0.119469	0.071435	0.01394	0.004657	0.018626	0.010642	0.028736
			97.2	0.04679	-0.00319	0.011564	0.001865	0.051527	0.006585	0.124769	0.05847	0.013739	0.005329	0.018762	0.003758	0.02833
			97.4	0.046609	-0.0044	0.011739	-0.0003	0.049227	0.008833	0.11317	0.046825	0.013727	0.005126	0.018051	0.013604	0.026851
			97.6	0.046237	0.001355	0.011278	0.000527	0.047079	0.006253	0.122888	0.033268	0.013301	0.005626	0.018376	0.004722	0.025909
			97.8	0.046548	0.000451	0.011503	0.000402	0.049452	0.010331	0.11643	0.056994	0.012468	0.005152	0.019159	0.00298	0.027656
			98	0.046713	-0.0018	0.011333	-0.00051	0.046432	0.006232	0.122013	0.069618	0.011996	0.004487	0.019074	0.010611	0.02885
			98.2	0.046641	0.002099	0.010367	0.000334	0.045651	0.00868	0.128643	0.079595	0.012639	0.005847	0.018941	0.008671	0.030676
			98.4	0.047155	0.000982	0.010764	0.000961	0.047164	0.010464	0.128344	0.066075	0.013599	0.004024	0.018325	0.008998	0.029738
			98.6	0.047498	0.001237	0.012605	0.001595	0.045704	0.012041	0.13139	0.066373	0.015492	0.005007	0.019597	0.006081	0.030385
			98.8	0.046854	0.000585	0.013433	0.001249	0.042239	0.009435	0.129807	0.056561	0.014234	0.003469	0.019039	0.009891	0.0289
			99	0.04573	-0.00203	0.011695	0.000814	0.044975	0.010156	0.134461	0.052913	0.014269	0.003974	0.018488	0.002985	0.028203
			99.2	0.046167	0.006953	0.011302	0.00291	0.038178	0.005842	0.142447	0.045904	0.013542	0.005503	0.017602	0.006727	0.02859
			99.4	0.046044	-0.00074	0.009785	0.002453	0.038188	0.005544	0.139158	0.049517	0.012188	0.004635	0.017908	0.007686	0.027697
			99.6	0.045092	-0.00131	0.009672	0.001182	0.039399	0.005138	0.13874	0.059736	0.012692	0.004481	0.018775	0.008339	0.028494
			99.8	0.044486	-0.00193	0.007169	0.000853	0.039808	0.003996	0.139618	0.072588	0.013027	0.003873	0.018699	0.008001	0.029182
			100	0.044687	0.002746	0.007082	0.002125	0.038756	0.004331	0.132189	0.072964	0.012761	0.005288	0.017863	0.008601	0.029116
			100.2	0.044668	0.00453	0.007604	0.002091	0.039713	0.007613	0.138665	0.076125	0.013442	0.005042	0.018116	0.00685	0.030372
			100.4	0.044321	0.005039	0.008404	0.003711	0.035889	0.002667	0.138438	0.079179	0.012014	0.005902	0.018585	0.011199	0.030446
			100.6	0.042998	0.003084	0.008641	0.001781	0.038344	0.000626	0.139596	0.102701	0.012597	0.004962	0.018426	0.012548	0.032192
			100.8	0.043556	-0.00151	0.009595	0.002787	0.037005	0.003485	0.144445	0.116389	0.01237	0.005261	0.018517	0.003958	0.032988
			101	0.043837	0.001129	0.009521	0.001098	0.034412	0.005424	0.150679	0.089739	0.012222	0.005607	0.018816	0.004942	0.031452
			101.2	0.044018	0.006386	0.008343	-5.2e-05	0.03241	0.006271	0.154768	0.069422	0.011383	0.004278	0.018521	0.00044	0.029682
			101.4	0.044188	0.002189	0.007538	0.000612	0.033823	0.006343	0.148866	0.054756	0.012467	0.004105	0.020052	0.007284	0.028519
			101.6	0.044111	0.007779	0.008309	0.000929	0.033781	0.002829	0.148548	0.064927	0.01175	0.004235	0.019775	0.006804	0.029481
			101.8	0.044502	-0.00247	0.009862	-0.00149	0.034877	0.003256	0.149959	0.059023	0.011379	0.004583	0.020389	0.003627	0.028125
			102	0.044604	-0.00083	0.010962	0.000743	0.037367	0.001131	0.14592	0.057168	0.011428	0.004591	0.02149	0.000173	0.027895
			102.2	0.045222	-0.00265	0.010043	-0.00139	0.038868	0.003797	0.140637	0.070036	0.01258	0.004986	0.020034	0.003476	0.028803
			102.4	0.044745	-0.0045	0.00993	-0.00215	0.038091	0.004963	0.13426	0.077563	0.011052	0.006104	0.020929	0.006274	0.028939
			102.6	0.044628	-0.00147	0.009426	-0.00176	0.035623	0.002635	0.12328	0.089535	0.010815	0.005732	0.020699	0.00975	0.029075
			102.8	0.043616	-0.00357	0.009459	-0.00042	0.036302	0.00558	0.126373	0.093572	0.011258	0.00473	0.01966	0.008137	0.029558
			103	0.0446	0.003481	0.008821	0.000648	0.041306	0.003886	0.129023	0.106882	0.010061	0.006721	0.019909	0.005974	0.031776
			103.2	0.044338	-0.00238	0.007636	0.000364	0.041125	0.002966	0.129207	0.107538	0.010154	0.00554	0.019442	0.011681	0.031467
			103.4	0.043488	-0.00309	0.008129	-0.00109	0.036688	0.000322	0.126156	0.102513	0.009185	0.006131	0.02202	0.015134	0.030465
			103.6	0.042462	-0.00011	0.007241	-0.0002	0.036688	0.002392	0.134368	0.098468	0.010813	0.006127	0.019949	0.010324	0.030711
			103.8	0.041349	0.002466	0.006835	0.000571	0.033442	-0.00316	0.128411	0.100158	0.011377	0.00568	0.01973	0.000225	0.028924
			104	0.042346	-0.00169	0.009817	0.000965	0.035551	0.002014	0.134929	0.103333	0.011706	0.005426	0.019409	0.003908	0.030643
			104.2	0.042248	-0.00464	0.010187	0.00055	0.035941	0.002122	0.127142	0.104951	0.012212	0.00531	0.018083	0.01402	0.030677
			104.4	0.043684	-0.00144	0.009835	-0.0008	0.03545	0.006651	0.129205	0.083457	0.011779	0.003382	0.018287	0.007786	0.02894
			104.6	0.044183	0.002064	0.009627	0.001127	0.038843	0.001681	0.132524	0.081017	0.011771	0.00322	0.019237	0.002522	0.028985
			104.8	0.043505	-0.00508	0.008904	-0.00073	0.038377	0.002789	0.135153	0.094676	0.011363	0.005302	0.017628	-0.00161	0.02919
			105	0.042592	0.001866	0.009366	-0.00228	0.033544	0.005956	0.137604	0.091968	0.011319	0.00521	0.018309	0.000784	0.029687
			105.2	0.0425	0.004941	0.008201	0.000803	0.03295	-0.00127	0.133476	0.084084	0.011288	0.005095	0.017438	-0.00279	0.02806
			105.4	0.042769	-0.00206	0.007794	-0.00036	0.034749	-0.00163	0.135789	0.083069	0.012692	0.005212	0.018961	-0.00357	0.027785
			105.6	0.04181	-0.00449	0.009963	-0.00215	0.034781	-0.001	0.140431	0.081018	0.011669	0.005113	0.020939	0.003941	0.028502
			105.8	0.042028	-0.0072	0.009553	-0.00104	0.038083	-0.0023	0.144033	0.061796	0.011757	0.005381	0.019137	0.008332	0.027463
			106	0.042107	-0.00292	0.009367	-0.00094	0.037867	0.000441	0.142266	0.070191	0.01123	0.00574	0.01958	-0.00068	0.027854
			106.2	0.042595	-0.0081	0.009901	-0.0007	0.038408	0.000514	0.14046	0.074962	0.011035	0.005869	0.018474	-0.00217	0.027604
			106.4	0.04143	-0.00534	0.010551	-0.00103	0.035949	-0.00071	0.144501	0.064265	0.012631	0.005357	0.018299	0.006932	0.027736
			106.6	0.041543	-0.00203	0.008585	-0.00052	0.036598	0.001078	0.152574	0.074479	0.012688	0.005835	0.018242	0.011302	0.030032
			106.8	0.041208	-0.00816	0.008144	-0.00109	0.037045	-0.00016	0.15374	0.091736	0.011654	0.005331	0.018422	0.004213	0.030174
			107	0.040417	-0.01112	0.007804	-0.00112	0.03674	0.000663	0.147122	0.067141	0.011933	0.006566	0.018645	0.006433	0.027602
			107.2	0.039497	-0.01041	0.007917	-0.0012	0.039818	-0.00219	0.149585	0.052329	0.012518	0.00661	0.018922	0.008775	0.026848
			107.4	0.039816	-0.00453	0.008771	-0.00016	0.040529	0.001362	0.155465	0.06928	0.012506	0.006767	0.017066	0.006907	0.029482
			107.6	0.039411	-0.01006	0.008404	-0.00114	0.039693	0.001954	0.151464	0.083838	0.012934	0.004802	0.017121	0.007827	0.029687
			107.8	0.03888	-0.00877	0.009101	-0.00103	0.033644	0.006539	0.15448	0.07293	0.012592	0.00651	0.016769	0.012292	0.029494
			108	0.039744	-0.00347	0.008125	-0.00057	0.033556	0.006998	0.151994	0.063936	0.012524	0.006358	0.015655	0.01896	0.029484
			108.2	0.039044	-0.0086	0.007184	-0.00043	0.030848	0.006479	0.144365	0.050418	0.012635	0.005392	0.017267	0.012542	0.026428
			108.4	0.037816	-0.01226	0.007544	0.00074	0.028228	0.008046	0.154531	0.034944	0.013049	0.005233	0.017284	0.014402	0.025796
			108.6	0.037816	-0.01057	0.008599	-0.00157	0.032525	0.003705	0.14976	0.052422	0.012629	0.006018	0.017057	0.008606	0.026417
			108.8	0.038145	-0.01348	0.00632	-0.00161	0.041878	0.003367	0.151682	0.049536	0.012808	0.005845	0.018428	0.016674	0.027466
			109	0.038143	-0.01026	0.006696	0.001016	0.049411	0.005298	0.140348	0.050759	0.012578	0.005472	0.017864	0.01823	0.027963
			109.2	0.038068	-0.0044	0.006506	0.001663	0.050788	0.002068	0.128857	0.057259	0.012207	0.006619	0.01892	0.023718	0.028522
			109.4	0.03793	-0.01107	0.007126	0.000512	0.049259	0.000384	0.123667	0.078172	0.01198	0.005964	0.017923	0.023089	0.028745
			109.6	0.038817	-0.00688	0.004863	0.001953	0.051578	0.002271	0.127034	0.073081	0.011456	0.006435	0.017469	0.019538	0.028968
			109.8	0.038943	-0.0091	0.006551	0.001319	0.04954	0.000274	0.126243	0.078281	0.012365	0.006412	0.017098	0.023919	0.02932
			110	0.039646	-0.01029	0.006837	0.002392	0.050188	0.001897	0.121327	0.073849	0.012513	0.005595	0.018338	0.021725	0.028668
			110.2	0.038685	-0.00539	0.006615	0.000767	0.047764	-0.00118	0.13405	0.080815	0.012974	0.00599	0.017517	0.018048	0.029721
			110.4	0.039809	-0.01147	0.006081	0.001075	0.046319	-0.00039	0.136424	0.074733	0.012174	0.005747	0.017764	0.017531	0.028817
			110.6	0.039549	-0.00449	0.005689	-0.0006	0.046732	-0.00178	0.133123	0.072245	0.011747	0.004871	0.016518	0.019086	0.028557
			110.8	0.039674	-0.00913	0.007153	0.000231	0.049159	0.005951	0.132617	0.070136	0.012997	0.004628	0.016356	0.017826	0.028966
			111	0.038584	-0.00515	0.00774	-0.0015	0.049634	-0.00074	0.122517	0.062116	0.01189	0.0045	0.015717	0.020603	0.027159

## Sheet: Figure 4
Figure 4B			Figure 4E														Figure 4F											Figure 4G			Figure 4H
ATG9A surface increase																	pHluorin					Synaptic cleft isolation						(same as Fig 4F)			(same as Fig 4F)
			Time (s)	Neuron 1	Neuron 2	Neuron 3	Neuron 4	Neuron 5	Neuron 6	Neuron 7	Neuron 8	Neuron 9	Neuron 10	Neuron 11	Average		Syp1	vGlut1	NPTX1	ATG9A	Syt1	Syp1	vGlut1	NPTX1	ATG9A	Syt1		Syp1	ATG9A		Syp1	ATG9A
Experiment 1	1.81		0	0.021732	0.036465	0.009214	0.003803	0.020974	0.008351	0.005461	0.00231	0.013643	0.011821	-2.3e-05	0.012159		4.54	3.78	2.64	1.17	4.61	2.73	6.18	7.44	1.81	1.84		2.73	1.81		4.54	1.17
Experiment 2	1.57		0.2	0.020788	0.043732	0.007104	0.01799	0.014909	-0.00273	0.004397	0.005736	0.008242	0.006842	0.005991	0.012091		4.14	2.93	1.42	1.4	1.32	3.73	2.12	0.43	1.57	2.16		3.73	1.57		4.14	1.4
Experiment 3	1.01		0.4	0.015186	0.040263	0.008278	-0.00176	0.009289	0.000197	0.005953	0.002157	0.007919	0.005622	0.000316	0.008493		3.86	7.85	1.98	2.23	1.43	5.79	2.68	2.05	1.01	1.94		5.79	1.01		3.86	2.23
Experiment 4	0.9		0.6	0.013921	0.042521	0.007823	0.008912	0.011203	-0.01401	-0.00323	0.00047	0.005343	0.003035	0.004009	0.007273		3.18	1.9	2.76	3.79	1.1	2.19	1.46	1.77	0.9	2.57		2.19	0.9		3.18	3.79
Experiment 5	1.25		0.8	0.017456	0.030515	0.004436	-0.00686	0.010831	-0.00561	0.000311	0.003993	0.003245	0.003195	0.002067	0.00578		19.84	8.44	1.92	1.72	1.77	0.89	1.4	4.56	1.25	1.38		0.89	1.25		19.84	1.72
Experiment 6	1.76		1	0.010601	0.047193	0.006895	0.009955	0.010481	-0.00959	-0.00088	-0.00092	0.001765	0.000519	0.003547	0.007233		3.41	4.2	1.63	1.22	1.35	2.36	5.61	1.72	1.76	2.23		2.36	1.76		3.41	1.22
Experiment 7	1.31		1.2	0.007707	0.044995	0.003354	-0.00321	0.017497	-0.00319	0.00138	-0.0028	0.003159	-0.0008	0.000546	0.00624		2.9	5.39	1.57	2.75	2.33	12.57	1.2	1.37	1.31	2.73		12.57	1.31		2.9	2.75
			1.4	0.007298	0.037885	0.005482	0.009383	0.01362	-0.00955	-0.00505	0.001332	0.004234	7.75e-05	0.001956	0.006061		4.64	7.28	4	2.51	1.49	2.79	1.44	2.78		2.26		2.79			4.64	2.51
			1.6	0.001414	0.043981	0.003355	0.000136	0.01045	-0.00998	-0.00521	0.00082	0.008439	-0.00356	0.003109	0.004813			11.51	3.78	2.11	1.96					2.92						2.11
			1.8	0.005863	0.040058	0.000305	-0.00663	0.013224	-0.01244	-0.00658	-0.00074	0.001558	-0.00504	0.002305	0.002897			8.81	1.83	3.08	2.21											3.08
			2	0.007492	0.032373	0.006472	-0.00116	0.011721	-0.01743	-0.00654	0.001022	0.001472	-0.00605	0.000319	0.002699			1.94	2.3	2.09												2.09
			2.2	0.006338	0.031606	0.010501	-0.00208	-0.0012	-0.01955	0.013278	-0.00305	-0.00083	-0.00688	0.000984	0.002647			4.72
			2.4	0.007679	0.01731	0.005423	0.006089	-0.00044	-0.0216	-0.0008	-0.00142	-0.0029	-0.00935	-0.00411	-0.00037			3.06
			2.6	0.00495	0.018563	0.002467	0.001942	0.011062	-0.02037	-0.00707	0.004235	-0.00072	-0.00802	-0.00318	0.000351
			2.8	0.009072	0.001359	0.009939	0.005108	0.006579	-0.01827	-0.00546	0.003637	-0.00152	-0.00029	0.007069	0.001566		pHluorin					Synaptic cleft isolation
			3	0.004197	0.012708	0.009783	-0.01097	0.003568	-0.02238	-0.01198	0.001328	0.001289	-0.00091	0.00696	-0.00058		Syp1	vGlut1	NPTX1	ATG9A	Syt1	Syp1	vGlut1	NPTX1	ATG9A	Syt1
			3.2	-0.00368	0.022806	0.007474	-0.00212	-0.00503	-0.01754	-0.0028	0.012131	-0.0009	0.000947	0.001921	0.001201		averages					averages
			3.4	-0.00781	0.017974	0.000345	0.004994	0.000494	-0.00696	-0.00824	0.013411	0.000868	-0.00396	0.002377	0.001226		5.814	5.524	2.348	2.188	1.957	4.131	2.761	2.765	1.373	2.226
			3.6	0.004711	0.006594	0.00054	0.010628	0.00477	-0.00161	-0.00789	0.008984	-0.00066	-0.00368	0.002434	0.002256		SEM					SEM
			3.8	-0.00125	-0.0046	-0.0021	0.001065	-0.00218	0.009558	-0.00848	0.00123	-0.00185	-0.00167	-0.00186	-0.0011		2.016	0.8315	0.263	0.2452	0.321127	1.305	0.7065	0.7914	0.134	0.1584
			4	-0.00669	-0.01181	0.001772	0.002947	0.000214	0.014064	-0.01175	0.001221	-0.00045	0.001634	-0.00045	-0.00084
			4.2	0.00071	-0.00455	0.003126	0.011421	-0.00114	0.004008	-0.0123	0.000604	-0.00157	0.00273	0.005462	0.000773
			4.4	-0.00889	-0.00451	0.007462	-0.00797	-0.00723	-0.00895	-0.01749	-0.00195	-0.00388	-0.00059	-0.0057	-0.00543
			4.6	-0.00181	-0.01183	0.006132	-0.00699	-0.00295	-0.00754	-0.00666	0.001666	-0.00369	-0.00476	0.002749	-0.00324
			4.8	-0.00361	-0.00705	0.001394	-0.01279	-0.00364	-0.00742	-0.00609	0.002759	-0.00312	0.000369	-0.00439	-0.00396
			5	-0.00165	-0.01975	0.005296	-0.00578	-0.00714	-0.00528	-0.0102	0.003705	-0.00551	0.003187	0.000547	-0.00387
			5.2	-0.00226	-0.02458	0.000352	-0.00262	-0.00198	-0.00689	-0.00491	0.000358	-0.00609	0.000717	-0.00226	-0.00456
			5.4	0.00261	-0.02412	0.000885	-0.01132	-0.00408	-0.00622	-0.0011	-0.00342	-0.00759	0.00148	-0.00401	-0.00517
			5.6	-0.00114	-0.02831	-0.00229	-0.01211	0.000694	-0.00221	-0.00038	0.001805	-0.00645	0.000762	-0.00133	-0.00463
			5.8	0.008495	-0.02411	0.002219	-0.00637	-0.0099	-0.00537	0.000234	-0.00317	-0.00587	-0.00147	-0.00219	-0.00432
			6	0.002332	-0.02722	0.001259	0.002296	-0.00275	-0.00024	-0.00461	-0.00101	-0.0052	-0.00134	-0.00166	-0.00347
			6.2	-0.00471	-0.01103	-0.00097	-0.01041	-0.00794	0.002404	-6.3e-05	0.00064	-0.00625	-0.00033	-0.00655	-0.00411
			6.4	0.000341	-0.02439	0.003191	-0.01157	-0.00242	0.001008	-0.00274	0.009327	-0.00662	-0.00165	-0.00092	-0.00331
			6.6	-0.00432	-0.02123	0.000909	0.004745	-0.009	0.002607	-0.0025	-0.00233	-0.00549	-0.00183	-0.00012	-0.00351
			6.8	-0.00212	-0.01392	0.001712	-0.00227	-0.00492	-0.00026	-0.00072	-0.00131	-0.00467	-0.00357	-0.00429	-0.0033
			7	0.007339	0.000338	-0.001	0.000344	-0.00386	-0.00256	-0.00241	0.003903	-0.00375	-0.00203	-0.00392	-0.00069
			7.2	-0.0062	-0.01236	0.000961	0.002141	-0.0008	0.003411	-0.00124	0.00231	-0.00449	-0.00383	-0.00538	-0.00232
			7.4	-0.00555	-0.0074	0.001863	-0.00612	-0.00656	0.006238	4.75e-05	-0.00261	-0.0038	-0.0011	-0.00239	-0.00249
			7.6	-0.00165	-0.00749	-0.00217	-0.00469	0.000741	0.004634	0.001079	-0.0003	-0.00428	-0.00096	-0.00581	-0.0019
			7.8	-0.00895	-0.00574	-0.00052	-0.00474	0.011918	0.007934	-0.00042	-0.0004	-0.00424	0.002709	-0.00305	-0.0005
			8	-0.00132	-0.00454	0.001453	0.00226	0.002366	0.008271	0.004217	-0.00108	-0.00178	0.002063	-0.00119	0.000975
			8.2	-0.00725	-0.00466	-0.00333	-0.00567	0.004193	0.011852	0.000919	0.00625	-0.00126	0.003788	-0.00291	0.000173
			8.4	-0.00636	-0.00459	-0.00386	-0.00077	0.002919	0.011271	0.005152	0.000677	-0.00358	-0.00097	-0.00125	-0.00012
			8.6	-0.00431	-0.00315	-0.00683	-0.00233	0.003739	0.011808	-0.00178	0.004229	-0.00173	0.004539	-0.0041	6.4e-06
			8.8	-0.00245	-0.01254	-0.00793	-0.00358	0.004143	0.00991	0.003182	0.006373	-0.00196	0.005762	-0.00342	-0.00023
			9	-0.00276	-0.01676	-0.00116	-0.0087	0.00654	0.007563	0.00204	0.001355	-0.00314	0.003819	-0.00037	-0.00105
			9.2	-0.00747	-0.01457	0.000606	0.002763	0.004199	0.00728	0.004203	0.004418	0.000863	0.004941	-0.00444	0.000253
			9.4	-0.00722	-0.0163	-0.00145	0.002408	-0.00015	0.008583	0.004634	0.000817	0.000339	0.000508	-0.00751	-0.0014
			9.6	0.001027	-0.02555	-0.00038	0.000874	-0.00062	0.012381	0.008972	0.004569	0.00327	0.001648	0.000522	0.00061
			9.8	-0.00083	-0.01788	0.002081	-0.00321	0.001894	0.012071	0.003907	0.003542	-0.00279	0.002452	-0.00474	-0.00032
			10	0.005011	-0.01573	-0.0055	-0.00541	-0.00544	0.014953	0.005064	-0.00524	-0.0027	0.003999	-0.0044	-0.0014
			10.2	0.002249	-0.00808	0.001663	0.001101	-0.00274	0.01433	0.00648	-0.00041	-0.00069	0.003214	-0.00071	0.00149
			10.4	-0.00249	-0.00052	-0.00149	0.004363	0.002489	0.01623	0.001961	-0.00018	0.001039	0.000714	-0.00286	0.00175
			10.6	-0.00052	-0.00227	0.00227	0.007134	0.002104	0.017114	0.006993	-0.00376	0.001195	0.003277	0.003195	0.003339
			10.8	-0.00398	0.005894	-0.0056	0.006958	-0.00421	0.015469	0.002725	0.00069	0.002416	0.001137	-0.00063	0.001897
			11	-0.00209	0.0035	-0.00385	0.002976	-0.00793	0.022944	0.006633	-0.00223	0.002798	0.002822	0.00256	0.002558
			11.2	-0.00172	0.011768	-0.00444	0.001088	-0.00244	0.047737	0.008931	-0.00862	0.003737	0.003125	-0.00313	0.005094
			11.4	-0.01479	0.004741	-0.00277	2.81e-05	-0.00285	0.034201	0.00341	-0.00166	0.003337	0.004133	0.001295	0.002643
			11.6	-0.0102	0.007867	-0.00236	0.003645	0.001493	0.023744	-0.00271	-0.00455	0.002256	-0.00133	0.000578	0.001675
			11.8	-0.01231	0.017831	-0.00099	0.012837	-0.00305	0.037093	0.002734	-0.00469	0.004499	0.001473	-0.00411	0.004665
			12	-0.01087	0.007138	-0.00169	0.000799	-0.00233	0.015323	-0.0025	-0.00245	0.005252	0.003077	-0.00371	0.000732
			12.2	-0.00919	0.011268	0.00217	-0.00534	0.004501	0.009748	-0.00161	-0.00538	0.001964	-0.00492	-0.00326	-5.4e-06
			12.4	-0.0069	0.017275	-0.00026	-0.00051	0.008093	0.004122	0.000313	-0.00575	0.003873	-0.00302	0.002388	0.001784
			12.6	-0.00397	0.005085	-0.00038	0.011285	-0.00086	-0.00134	0.004018	-0.00259	0.003662	-0.00254	-0.00273	0.000876
			12.8	-0.00607	-0.00243	0.000561	0.004519	-0.00054	-0.00328	0.007206	-0.00418	0.000595	-0.00134	-0.00085	-0.00053
			13	-0.00147	-0.0021	-0.00179	0.008018	-0.00221	-0.00195	0.009069	-0.01022	0.001868	-0.00098	0.007646	0.000534
			13.2	0.00126	-0.01383	0.001178	0.004895	-0.00491	0.003892	0.011227	-0.00724	-0.00081	0.000263	0.001031	-0.00028
			13.4	0.003418	-0.00412	-0.00128	-0.00575	-0.00638	0.00153	0.009572	-0.00491	6.72e-06	-0.0018	-0.00879	-0.00168
			13.6	-0.0019	-0.0129	0.005064	-0.00516	-0.00573	-0.00643	0.006106	-0.00093	-0.00072	-0.00392	0.001213	-0.0023
			13.8	0.004206	-0.01389	0.002607	0.013253	-0.00465	-0.00481	0.004305	-0.00888	-0.0004	-0.00051	-0.00381	-0.00114
			14	0.004528	-0.0136	-0.00222	0.003379	-0.00219	-0.00426	0.003064	-0.00995	0.00225	-0.00322	0.0017	-0.00187
			14.2	0.01137	-0.00681	-0.003	0.003019	-0.00163	-0.00885	0.000779	-0.00994	0.001116	0.001972	0.000894	-0.00101
			14.4	0.010612	-0.01022	-0.00534	0.001291	-0.00768	-0.01446	0.009222	-0.00593	-0.00147	0.004374	0.006817	-0.00116
			14.6	-0.00493	-0.00379	-0.00221	0.005792	-0.0055	-0.02	0.003308	-0.0098	-0.00381	-0.00105	0.006451	-0.00323
			14.8	0.000126	-0.00422	-0.00646	0.005163	3.75e-05	-0.01337	0.002504	-0.00202	-0.00353	0.002753	0.002822	-0.00147
			15	0.000523	-0.00682	-0.00199	0.005592	-0.01289	-0.01477	0.000945	-0.00559	0.001203	0.003363	-0.00157	-0.00291
			15.2	-0.00442	-0.00728	0.00149	0.007994	-0.01236	-0.01441	0.002121	-0.01025	-0.00335	-0.00402	-3.4e-05	-0.00405
			15.4	-0.00392	-0.01486	-0.00242	-0.00668	-0.00427	-0.01064	0.000493	-0.00583	-0.0018	-0.00058	0.006341	-0.00401
			15.6	-0.00484	-0.01118	-0.00322	0.002853	-0.00632	-0.01629	0.003296	-0.00859	-0.00131	-0.00197	0.006045	-0.00378
			15.8	-0.00175	0.003907	-0.0025	-0.01366	-0.00731	-0.01681	-0.00292	-0.00672	0.002379	-0.003	-0.00027	-0.00442
			16	-0.00074	0.004497	-0.00089	0.00508	-0.00533	-0.01674	0.005585	0.000306	-0.00013	-0.00099	0.001409	-0.00072
			16.2	0.00956	-0.01183	-0.00463	-0.00512	-0.00888	-0.01113	0.00494	-0.00161	5.92e-05	1.8e-07	0.006083	-0.00205
			16.4	0.000587	-0.01703	-0.00814	-0.00619	-0.0024	-0.01324	0.003676	0.004922	0.00257	0.001823	-0.00165	-0.00319
			16.6	-0.00197	-0.01588	-0.01088	0.007962	-0.00384	-0.01168	-0.00616	0.005225	0.002409	-0.00074	0.001676	-0.00308
			16.8	-0.00623	-0.00666	-0.00666	-0.01349	-0.00233	-0.00888	-0.0008	0.006406	0.001731	-0.00178	0.004484	-0.00311
			17	-0.00454	-0.01447	-0.00536	-0.00547	-0.00237	-0.00272	-0.00262	0.003389	0.002456	-0.00037	0.001763	-0.00276
			17.2	0.001141	-0.00739	-0.00641	-0.00407	-0.0017	0.016839	-0.00343	0.005834	0.003201	-0.00109	0.002614	0.000503
			17.4	0.005735	-0.00506	-0.00592	-0.00242	0.003361	0.009842	0.002287	0.007544	0.004548	0.001646	0.001615	0.002107
			17.6	0.000515	-0.01198	-0.00693	0.000323	-0.00631	0.007198	-0.0055	0.007845	0.002538	-0.00227	0.003558	-0.001
			17.8	-0.00806	-0.00853	-0.00985	0.000683	-0.00217	0.002606	-0.00847	0.013352	0.005375	-0.0003	0.006354	-0.00082
			18	-0.00796	2.22e-05	-0.00745	-0.00015	0.001366	0.001526	-0.00399	0.007781	0.003356	-0.00192	0.000343	-0.00064
			18.2	-0.00909	0.005369	-0.00448	-0.00078	0.006686	0.002088	0.000558	0.006081	0.003823	-0.00365	0.01005	0.001514
			18.4	-0.01511	0.010754	-0.00743	-0.0055	0.002863	0.003686	-0.00075	0.005984	0.007063	-0.00288	0.011276	0.000904
			18.6	-0.00928	-0.00086	-0.00617	-0.00858	0.001788	0.005021	-0.00698	0.009847	0.007251	-0.00191	0.009985	1.08e-05
			18.8	-0.00742	0.022011	-0.00459	0.004912	0.006244	0.00967	-0.00554	0.003999	0.002353	-0.00062	0.012258	0.003934
			19	-0.0052	0.003539	-0.00769	0.004954	-0.00637	0.00911	-0.00256	0.007342	0.001683	0.000248	0.005215	0.000933
			19.2	-0.01609	-0.00656	-0.00297	0.011555	-0.00522	0.00961	-0.0063	0.003568	0.004324	-0.00022	0.00837	4.77e-06
			19.4	-0.01162	-0.00667	-0.00894	0.004434	-0.0054	0.007366	-0.00715	0.008941	0.001328	-0.00016	0.008357	-0.00086
			19.6	-0.01747	-0.00478	-0.00416	0.013041	-0.00426	0.010612	-0.00936	0.006872	-0.00095	0.003335	0.004575	-0.00023
			19.8	-0.01498	0.002952	-0.00123	0.025413	-0.0004	0.01034	-0.00696	0.020318	0.007086	0.01679	0.015839	0.006833
			20	-0.01192	0.002159	0.006501	0.03475	-0.00189	0.015001	-0.00531	0.025242	0.012642	0.034919	0.019853	0.011995
			20.2	-0.00371	0.000562	0.008018	0.05516	0.006516	0.014788	-0.00159	0.029335	0.023986	0.045235	0.024686	0.018453
			20.4	-0.01122	0.013739	0.019513	0.063407	0.014405	0.020083	-0.0011	0.039855	0.030205	0.062823	0.029516	0.025566
			20.6	-0.00109	0.006359	0.021665	0.085843	0.016684	0.022616	-0.00047	0.041819	0.032781	0.077185	0.033091	0.03059
			20.8	-0.00481	0.018483	0.030881	0.093211	0.031309	0.024649	0.004334	0.048981	0.041705	0.086261	0.03475	0.037251
			21	0.002854	0.01838	0.032658	0.103743	0.027523	0.02233	0.00619	0.05197	0.050861	0.098617	0.037983	0.041192
			21.2	0.006315	0.016589	0.044146	0.112576	0.029469	0.027901	0.013459	0.061209	0.057717	0.110236	0.037701	0.047029
			21.4	-0.00072	0.038713	0.048453	0.126944	0.032978	0.0324	0.023002	0.06542	0.063152	0.125389	0.047626	0.054851
			21.6	0.010465	0.03757	0.050614	0.134337	0.034753	0.032833	0.036759	0.079813	0.068563	0.142028	0.05323	0.061906
			21.8	0.014573	0.026712	0.057465	0.140498	0.040786	0.03119	0.029249	0.080906	0.077905	0.150546	0.054674	0.064046
			22	0.012349	0.018414	0.058064	0.141941	0.048356	0.033327	0.025239	0.08612	0.080479	0.154879	0.064918	0.065826
			22.2	0.019638	0.031302	0.069556	0.154482	0.050934	0.036115	0.026113	0.091782	0.086354	0.162313	0.06322	0.071983
			22.4	0.017112	0.038747	0.072599	0.157332	0.049983	0.041157	0.018128	0.099209	0.094041	0.176534	0.068055	0.075718
			22.6	0.018719	0.027442	0.076144	0.164797	0.055437	0.043101	0.015076	0.1018	0.096945	0.180115	0.065689	0.076842
			22.8	0.011857	0.031183	0.08484	0.174444	0.054333	0.04093	0.018966	0.105803	0.102516	0.18842	0.070796	0.080372
			23	0.013291	0.038698	0.085985	0.187214	0.057675	0.042434	0.016772	0.109468	0.106221	0.199166	0.074854	0.084707
			23.2	0.011564	0.03328	0.089548	0.180832	0.064699	0.046047	0.018661	0.116961	0.108522	0.208984	0.08054	0.08724
			23.4	0.022963	0.034048	0.094492	0.196118	0.070695	0.047499	0.015662	0.114802	0.112539	0.218064	0.083095	0.091816
			23.6	0.023248	0.031657	0.101968	0.207782	0.071522	0.043368	0.02084	0.123141	0.11281	0.231404	0.089348	0.096099
			23.8	0.013745	0.029946	0.099509	0.212431	0.080091	0.049393	0.016462	0.121045	0.115518	0.236975	0.086413	0.096503
			24	0.009546	0.040069	0.101518	0.210393	0.067191	0.051492	0.018152	0.122577	0.118825	0.231566	0.09194	0.096661
			24.2	0.017592	0.037374	0.095935	0.213558	0.070074	0.052459	0.022804	0.126447	0.114333	0.230469	0.092032	0.097552
			24.4	0.015568	0.047489	0.099729	0.210158	0.077711	0.049832	0.026854	0.125197	0.11499	0.231121	0.092966	0.099238
			24.6	0.01564	0.044079	0.095561	0.229868	0.06472	0.046757	0.014141	0.120354	0.113952	0.227346	0.095465	0.09708
			24.8	0.013597	0.043507	0.093304	0.204246	0.062862	0.044045	0.009594	0.121189	0.110819	0.227446	0.092954	0.093051
			25	0.014594	0.047396	0.090899	0.200544	0.068452	0.046928	0.005545	0.114731	0.111187	0.226278	0.091315	0.092534
			25.2	0.019098	0.045804	0.092989	0.214914	0.064134	0.044971	0.012461	0.11855	0.107735	0.222257	0.095492	0.0944
			25.4	0.01351	0.055687	0.093483	0.20031	0.064521	0.054785	0.007213	0.123156	0.109442	0.22301	0.096746	0.094715
			25.6	0.015071	0.051475	0.090444	0.215359	0.058404	0.052228	0.007996	0.114377	0.10902	0.218741	0.089237	0.092941
			25.8	0.010001	0.048044	0.085241	0.202622	0.054383	0.051845	0.012626	0.116365	0.105019	0.21278	0.093452	0.090216
			26	0.010569	0.060321	0.087027	0.204581	0.051187	0.053246	0.014031	0.100858	0.108182	0.214343	0.09649	0.090985
			26.2	0.016822	0.05801	0.08008	0.197699	0.058097	0.057619	0.018267	0.107661	0.104806	0.214481	0.094104	0.091604
			26.4	0.008114	0.071603	0.085779	0.2145	0.055777	0.057459	0.019814	0.110946	0.101836	0.210236	0.092771	0.09353
			26.6	0.005137	0.060828	0.085161	0.197278	0.048897	0.059271	0.024402	0.10993	0.102446	0.203563	0.088954	0.089624
			26.8	0.005465	0.050247	0.078738	0.193226	0.047693	0.061805	0.024639	0.100478	0.100115	0.205249	0.093603	0.087387
			27	0.01058	0.054515	0.084152	0.20372	0.043559	0.058227	0.027786	0.099723	0.100634	0.196209	0.090506	0.088146
			27.2	0.013078	0.058069	0.082285	0.197329	0.044983	0.058759	0.023519	0.102167	0.101896	0.198465	0.094494	0.08864
			27.4	0.014743	0.082108	0.079398	0.186766	0.043658	0.063202	0.023661	0.105381	0.096653	0.194611	0.086876	0.088823
			27.6	0.010461	0.080395	0.080964	0.199534	0.044472	0.060756	0.025911	0.094673	0.091931	0.193166	0.092788	0.088641
			27.8	0.009055	0.093441	0.076768	0.193095	0.036463	0.064509	0.022612	0.100945	0.088948	0.191232	0.092115	0.088107
			28	0.014275	0.083281	0.075425	0.182806	0.037849	0.059005	0.021376	0.102826	0.088267	0.188912	0.093454	0.086134
			28.2	0.011915	0.090953	0.077376	0.188634	0.040126	0.06555	0.02492	0.100394	0.088686	0.182452	0.095785	0.08789
			28.4	0.014988	0.088582	0.076264	0.187469	0.029898	0.062527	0.016441	0.103446	0.082254	0.177921	0.095045	0.084985
			28.6	0.013828	0.08885	0.071538	0.181141	0.034023	0.063875	0.020745	0.095545	0.085845	0.175667	0.091898	0.083905
			28.8	0.010849	0.077496	0.063924	0.187383	0.034264	0.067102	0.020102	0.103057	0.076899	0.173572	0.089306	0.082178
			29	0.014866	0.08399	0.060598	0.187306	0.033875	0.064135	0.013804	0.097717	0.07646	0.172592	0.089504	0.08135
			29.2	0.014185	0.084134	0.059918	0.163355	0.032744	0.065731	0.015285	0.094905	0.076034	0.166756	0.085587	0.078058
			29.4	0.009823	0.075164	0.063934	0.168596	0.030713	0.066612	0.012025	0.091207	0.071557	0.165001	0.086962	0.076509
			29.6	0.005414	0.078453	0.063092	0.178619	0.036856	0.063435	0.01677	0.095012	0.069274	0.15968	0.080245	0.076986
			29.8	0.015148	0.076151	0.059031	0.187729	0.026201	0.061766	0.017137	0.093876	0.069011	0.152894	0.086809	0.076887
			30	0.015571	0.06795	0.05448	0.173432	0.031381	0.057995	0.017609	0.094176	0.068951	0.1555	0.078475	0.074138
			30.2	0.018995	0.061013	0.059942	0.183316	0.034351	0.055756	0.008049	0.097163	0.069099	0.151312	0.083438	0.074767
			30.4	0.011712	0.053724	0.055439	0.181429	0.024231	0.052736	0.013089	0.086733	0.065558	0.149755	0.079756	0.070378
			30.6	0.015195	0.053725	0.056245	0.174725	0.021403	0.049201	0.014603	0.09635	0.06514	0.142031	0.077185	0.069619
			30.8	0.019183	0.051106	0.056024	0.182868	0.018232	0.050463	0.012143	0.099415	0.064163	0.138953	0.082034	0.070417
			31	0.021307	0.045907	0.053532	0.176472	0.018372	0.05203	0.004899	0.094723	0.059349	0.138671	0.078506	0.067615
			31.2	0.030274	0.044138	0.052578	0.182407	0.013269	0.05102	0.005831	0.103397	0.058999	0.140547	0.075951	0.068946
			31.4	0.019838	0.04414	0.052769	0.183081	0.008731	0.054294	-0.00084	0.097869	0.056983	0.13528	0.075669	0.066165
			31.6	0.029611	0.041958	0.048216	0.165396	0.012834	0.056749	-0.00222	0.095289	0.058378	0.134566	0.080514	0.065572
			31.8	0.02415	0.043983	0.046548	0.172186	0.010886	0.056157	-0.00564	0.096676	0.05792	0.13078	0.082171	0.065075
			32	0.026708	0.047547	0.043085	0.168935	0.014722	0.055805	-0.00511	0.082117	0.054135	0.124391	0.085565	0.063445
			32.2	0.02192	0.055765	0.044043	0.166326	0.012893	0.049666	-0.00515	0.092445	0.057166	0.124917	0.07806	0.063459
			32.4	0.020902	0.038085	0.047526	0.159212	0.011017	0.052173	-0.00555	0.08812	0.054376	0.124849	0.077982	0.06079
			32.6	0.022029	0.042103	0.049059	0.169952	0.012704	0.048426	-0.00586	0.089345	0.054522	0.121672	0.081693	0.062332
			32.8	0.026324	0.037327	0.042085	0.170274	0.014889	0.049479	-3.8e-05	0.082154	0.054476	0.120052	0.07369	0.060974
			33	0.022616	0.045661	0.041971	0.177614	0.008249	0.053009	0.001986	0.080254	0.048303	0.118833	0.075308	0.061255
			33.2	0.026359	0.043864	0.039912	0.179169	0.010325	0.052408	-0.00123	0.082742	0.053976	0.11515	0.077424	0.061827
			33.4	0.034633	0.033639	0.038585	0.161748	0.013043	0.054039	0.001415	0.078285	0.054256	0.114631	0.07801	0.060208
			33.6	0.02949	0.04152	0.033835	0.167279	0.012063	0.055407	-0.00489	0.082154	0.05336	0.109699	0.077514	0.059767
			33.8	0.029434	0.043306	0.040109	0.180438	0.012137	0.057191	-0.00335	0.077071	0.050028	0.109875	0.071672	0.060719
			34	0.025072	0.042723	0.037123	0.170059	0.001223	0.058178	-0.00094	0.074606	0.050847	0.112368	0.074121	0.058671
			34.2	0.021025	0.036439	0.03501	0.149176	-0.00261	0.059529	-0.00087	0.075043	0.051712	0.105402	0.076183	0.055094
			34.4	0.017676	0.028717	0.035365	0.160329	0.001571	0.059308	0.002964	0.067692	0.050949	0.102008	0.071295	0.054352
			34.6	0.019105	0.030529	0.032955	0.153183	-0.00511	0.057317	0.004945	0.06881	0.051662	0.099839	0.065717	0.052632
			34.8	0.015715	0.025047	0.033042	0.157016	-0.00038	0.056483	0.002843	0.068425	0.049542	0.10204	0.070951	0.052794
			35	0.019469	0.032225	0.033994	0.169098	-0.00011	0.062662	0.008812	0.066369	0.047625	0.098298	0.07268	0.055556
			35.2	0.018626	0.014129	0.036173	0.156891	0.001111	0.059716	0.012043	0.059435	0.045628	0.104116	0.067407	0.052298
			35.4	0.015881	0.00945	0.031376	0.171559	-0.00162	0.065999	0.006743	0.069372	0.042376	0.104277	0.071138	0.053322
			35.6	0.014452	0.00788	0.033918	0.165265	-0.00619	0.066482	0.016195	0.062266	0.043154	0.096276	0.069187	0.051717
			35.8	0.01492	0.008159	0.033114	0.148819	-0.00947	0.064551	0.024954	0.06563	0.042364	0.101151	0.061665	0.050532
			36	0.014883	0.005952	0.027102	0.166154	-0.00842	0.063492	0.028281	0.060223	0.040807	0.092906	0.064223	0.050509
			36.2	0.014252	0.022424	0.028895	0.150954	-0.01456	0.064721	0.026926	0.059638	0.038196	0.088281	0.068815	0.049867
			36.4	0.015642	0.014101	0.02863	0.154928	-0.01608	0.063764	0.029381	0.054454	0.033909	0.087598	0.063439	0.048161
			36.6	0.01546	0.011219	0.028208	0.156758	-0.01807	0.061678	0.029746	0.056401	0.037663	0.08527	0.066601	0.048267
			36.8	0.010423	0.014027	0.027324	0.162562	-0.01404	0.05781	0.025009	0.053137	0.033663	0.088255	0.07452	0.048427
			37	0.009658	0.012038	0.024106	0.165501	-0.01495	0.053825	0.01895	0.049363	0.035725	0.084073	0.067087	0.045943
			37.2	0.014326	0.021073	0.024468	0.164432	-0.01119	0.053738	0.008598	0.043708	0.034921	0.083058	0.066458	0.045781
			37.4	0.015557	0.022622	0.02669	0.147569	-0.01259	0.053809	0.00627	0.045136	0.030251	0.082441	0.0628	0.043687
			37.6	0.004504	0.018929	0.022289	0.159095	-0.01792	0.056188	0.000254	0.047668	0.032967	0.07844	0.065992	0.042582
			37.8	0.014509	0.018574	0.020424	0.155552	-0.01701	0.057607	-0.00603	0.040233	0.03223	0.077744	0.061216	0.041368
			38	0.008969	0.010752	0.020371	0.138258	-0.02111	0.055762	-0.0069	0.03822	0.028422	0.075026	0.063973	0.037431
			38.2	0.005638	0.014948	0.02124	0.147553	-0.01935	0.057038	-0.00099	0.038085	0.029681	0.070898	0.061682	0.038766
			38.4	0.008371	0.022938	0.022671	0.147507	-0.02268	0.051945	-0.00329	0.042851	0.027676	0.07526	0.053529	0.038798
			38.6	0.013869	0.021681	0.026164	0.133198	-0.0286	0.051945	0.000759	0.042849	0.026042	0.070353	0.061396	0.03815
			38.8	0.008337	0.016122	0.029372	0.141895	-0.02938	0.050771	-0.00276	0.034309	0.025478	0.068941	0.058092	0.036471
			39	0.018881	0.028383	0.022265	0.145704	-0.03227	0.053661	-0.00177	0.040234	0.025676	0.071023	0.056863	0.038969
			39.2	0.004796	0.030454	0.031331	0.157086	-0.03164	0.054753	0.001833	0.038418	0.028134	0.067278	0.056378	0.039892
			39.4	0.002675	0.028001	0.028719	0.131492	-0.0354	0.052807	0.00422	0.033403	0.024691	0.064289	0.052648	0.035231
			39.6	0.010868	0.020524	0.031365	0.149634	-0.02871	0.055276	0.004021	0.029725	0.024732	0.065299	0.053741	0.037861
			39.8	0.00891	0.012611	0.026153	0.141287	-0.03333	0.051054	3.76e-05	0.035745	0.023135	0.063177	0.057449	0.035112
			40	0.007609	0.005558	0.02832	0.141459	-0.02955	0.056957	-0.0028	0.03743	0.020043	0.066288	0.050908	0.034747
			40.2	0.012786	0.003055	0.022256	0.132286	-0.03012	0.05276	0.001552	0.030481	0.02098	0.062852	0.054195	0.033008
			40.4	0.011411	-0.00432	0.023154	0.126577	-0.03837	0.055419	0.000164	0.038881	0.022124	0.063764	0.050583	0.031763
			40.6	0.013649	-0.00761	0.021838	0.132272	-0.0364	0.056753	-0.0046	0.027032	0.01971	0.061069	0.047844	0.030142
			40.8	0.013521	-0.00226	0.02496	0.128241	-0.03649	0.057559	-0.00199	0.035616	0.016794	0.061138	0.053976	0.031914
			41	0.009812	-0.00416	0.02091	0.12935	-0.03741	0.051113	0.00213	0.03784	0.017912	0.058337	0.046403	0.030204
			41.2	0.008808	-0.00739	0.020354	0.141685	-0.0331	0.049258	-0.00236	0.034976	0.017478	0.061239	0.051532	0.031135
			41.4	0.017012	-0.00405	0.020505	0.122106	-0.02999	0.050829	-0.00082	0.034663	0.015366	0.061488	0.046798	0.030355
			41.6	0.012901	-0.00744	0.021775	0.142184	-0.03312	0.049172	-0.00027	0.0431	0.014826	0.056248	0.051563	0.031904
			41.8	0.009908	-0.00173	0.018059	0.123892	-0.0298	0.04723	-0.00146	0.03354	0.015462	0.05526	0.051515	0.029261
			42	0.008646	0.001656	0.019141	0.12258	-0.03221	0.046424	0.000534	0.03674	0.013452	0.052215	0.051255	0.029131
			42.2	0.017084	0.01428	0.017288	0.130792	-0.0347	0.049474	-0.00554	0.032567	0.014783	0.055727	0.046603	0.03076
			42.4	0.014387	0.014899	0.016306	0.128307	-0.03247	0.050008	0.001141	0.044302	0.016379	0.054792	0.048667	0.032429
			42.6	0.009465	0.000226	0.017905	0.12697	-0.03536	0.053268	0.002324	0.045549	0.016261	0.052755	0.047549	0.030628
			42.8	0.010233	-0.00321	0.014589	0.117689	-0.03159	0.048805	-0.00095	0.046194	0.013828	0.052135	0.050863	0.028962
			43	0.011234	0.003613	0.011592	0.126257	-0.03144	0.048526	0.004977	0.037494	0.015832	0.0486	0.047924	0.02951
			43.2	0.007344	0.00533	0.014436	0.10774	-0.03237	0.048777	0.005236	0.038777	0.018846	0.04813	0.047926	0.028197
			43.4	0.010428	0.006104	0.014686	0.123521	-0.02995	0.045814	0.008499	0.040551	0.015312	0.049916	0.04916	0.030368
			43.6	0.010579	-0.00129	0.014521	0.12537	-0.03362	0.04551	0.008735	0.036428	0.012879	0.048629	0.049242	0.028817
			43.8	0.01097	-0.00204	0.014592	0.114362	-0.02858	0.04255	0.011147	0.03368	0.015469	0.048903	0.047556	0.028055
			44	0.006284	0.004996	0.012764	0.123594	-0.0302	0.044099	0.005054	0.02883	0.014844	0.047527	0.046701	0.027681
			44.2	0.006479	-0.00425	0.006263	0.124058	-0.03208	0.044975	0.009038	0.03789	0.014552	0.046539	0.051178	0.027695
			44.4	0.010816	0.004869	0.012284	0.106558	-0.0287	0.041056	0.008606	0.02998	0.013773	0.051072	0.049423	0.027249
			44.6	0.01547	0.003975	0.011299	0.129231	-0.03001	0.036796	0.007712	0.036091	0.010395	0.04885	0.04724	0.028822
			44.8	0.017234	0.000591	0.011351	0.111367	-0.03548	0.044094	0.005167	0.039049	0.010385	0.05208	0.051462	0.027936
			45	0.015116	0.000462	0.014434	0.106464	-0.03063	0.043062	0.005269	0.033229	0.009431	0.043984	0.046382	0.026109
			45.2	0.019042	0.017042	0.010545	0.10759	-0.02857	0.042253	0.010335	0.038308	0.009918	0.047119	0.044647	0.02893
			45.4	0.019488	0.00901	0.009957	0.114178	-0.03263	0.040737	0.008545	0.035767	0.011058	0.043188	0.04227	0.027416
			45.6	0.019502	0.0038	0.012855	0.103916	-0.03493	0.041233	0.008042	0.033632	0.006913	0.040937	0.042474	0.025307
			45.8	0.018872	0.007788	0.014754	0.106373	-0.03644	0.038142	0.004856	0.033266	0.008916	0.038963	0.045938	0.025585
			46	0.008853	0.014308	0.017969	0.104047	-0.0339	0.038054	0.010248	0.03666	0.007456	0.04012	0.039754	0.025779
			46.2	0.021431	0.01663	0.01405	0.113474	-0.03318	0.037582	0.009095	0.034853	0.007162	0.040084	0.042434	0.027602
			46.4	0.008888	0.014169	0.014378	0.113363	-0.03179	0.038762	0.012511	0.03235	0.011331	0.04035	0.045	0.02721
			46.6	0.022414	0.00935	0.014482	0.121205	-0.03469	0.040988	0.007322	0.037047	0.007785	0.039449	0.044656	0.028182
			46.8	0.025152	0.010481	0.01659	0.116227	-0.03207	0.041544	0.004743	0.032388	0.007455	0.036853	0.046551	0.027811
			47	0.020433	0.009188	0.013778	0.113173	-0.03235	0.041523	0.006922	0.031052	0.006841	0.037579	0.041169	0.0263
			47.2	0.016411	0.015853	0.013387	0.113367	-0.02844	0.043972	0.010338	0.029302	0.008269	0.036499	0.0439	0.027532
			47.4	0.018138	0.016553	0.013493	0.113314	-0.02883	0.044749	0.010073	0.034381	0.005477	0.038235	0.04203	0.027965
			47.6	0.016671	0.008348	0.009311	0.115296	-0.02791	0.039834	0.002176	0.035183	0.004383	0.034525	0.042772	0.025508
			47.8	0.014297	0.003793	0.004869	0.114357	-0.02671	0.044383	0.005789	0.03439	0.00327	0.031104	0.048118	0.025242
			48	0.019104	0.01538	0.009464	0.120204	-0.02461	0.039867	0.009919	0.032495	0.0079	0.035205	0.047041	0.02836
			48.2	0.017191	0.029258	0.006013	0.103936	-0.02506	0.040971	0.012322	0.026326	0.003664	0.031537	0.050788	0.026995
			48.4	0.021989	0.036657	0.007446	0.113487	-0.03168	0.037298	0.007557	0.023553	0.005082	0.034576	0.046023	0.027454
			48.6	0.019254	0.028956	0.005555	0.109599	-0.02368	0.034355	0.005309	0.028122	0.002666	0.03604	0.045185	0.026488
			48.8	0.024688	0.021397	0.006191	0.102759	-0.02416	0.037049	0.003043	0.030145	0.00276	0.038028	0.044356	0.026023
			49	0.017026	0.007937	0.005985	0.104935	-0.03218	0.03611	0.000555	0.024594	0.000696	0.033551	0.043575	0.022072
			49.2	0.019953	0.023105	0.002801	0.105611	-0.03037	0.0406	0.010355	0.015875	0.004829	0.030426	0.037272	0.023678
			49.4	0.02682	0.028876	0.005535	0.098634	-0.02629	0.041225	0.006674	0.017694	0.003433	0.033472	0.041642	0.025247
			49.6	0.011633	0.02286	0.006381	0.108651	-0.0278	0.042654	0.008974	0.015948	0.001563	0.033412	0.043846	0.024374
			49.8	0.011278	0.021022	0.001843	0.100132	-0.0297	0.041317	0.002315	0.007993	0.001469	0.031729	0.0459	0.021391
			50	0.010794	0.01449	0.007311	0.105424	-0.03418	0.042766	0.008859	0.013457	0.002078	0.026205	0.040042	0.021568
			50.2	0.015345	0.016271	0.000797	0.100694	-0.02912	0.044741	0.009016	0.016509	-0.0009	0.024953	0.038718	0.021548
			50.4	0.011758	0.007295	0.007686	0.103461	-0.03125	0.043674	0.010729	0.010746	0.000771	0.028215	0.041622	0.021337
			50.6	0.017778	9.25e-05	0.003985	0.108675	-0.0343	0.043661	0.00965	0.012234	-0.00041	0.026208	0.041519	0.020827
			50.8	0.017666	0.002364	0.003594	0.098306	-0.03582	0.041859	0.008181	0.005548	0.000449	0.028304	0.040908	0.019215
			51	0.019246	0.014336	0.002017	0.091711	-0.03173	0.03885	0.011367	0.00837	-0.00084	0.024011	0.035709	0.019368
			51.2	0.020659	0.011	0.006704	0.103752	-0.03045	0.044717	0.012786	0.009241	-0.00061	0.024036	0.035229	0.021551
			51.4	0.016853	0.026362	-0.00141	0.10341	-0.03044	0.040762	0.005488	0.008793	-0.00232	0.020964	0.037555	0.020547
			51.6	0.020876	0.021851	0.000955	0.101553	-0.0352	0.042001	0.007265	0.005099	-0.00198	0.022397	0.034674	0.019954
			51.8	0.013714	0.005964	0.003341	0.102948	-0.03556	0.037137	0.004712	0.005572	0.001307	0.019608	0.036138	0.017717
			52	0.010139	-0.00031	0.001573	0.108378	-0.03252	0.040235	0.004546	0.004025	-0.00034	0.019039	0.037785	0.017504
			52.2	0.009205	-0.00494	-0.00192	0.10242	-0.03697	0.037148	0.003944	0.012788	-0.00504	0.018586	0.035399	0.015511
			52.4	0.016275	-0.01489	-0.00236	0.090474	-0.03769	0.034513	0.00057	0.010743	-0.00289	0.017971	0.033757	0.013315
			52.6	0.01283	-0.01785	-0.0026	0.088832	-0.03873	0.038741	0.001646	0.01174	-0.00497	0.018712	0.033513	0.012897
			52.8	0.014177	-0.01493	-0.00245	0.087535	-0.0421	0.039498	-0.00241	0.012144	-0.00311	0.018192	0.032522	0.012643
			53	0.008089	0.000583	-0.0014	0.092816	-0.04203	0.028996	0.004554	0.009185	-0.00535	0.023297	0.03081	0.013596
			53.2	0.013175	-0.00706	-0.00053	0.084617	-0.0456	0.033648	0.001085	0.012971	-0.00398	0.018804	0.037245	0.013125
			53.4	0.001761	-0.00126	0.0009	0.073457	-0.03864	0.033965	0.002069	0.01492	-0.00801	0.019277	0.031141	0.011779
			53.6	0.017089	-0.00099	-0.0029	0.101681	-0.03983	0.026216	-0.00071	0.015143	-0.0058	0.015101	0.030122	0.014101
			53.8	0.01415	-0.00058	0.000874	0.083404	-0.04384	0.029449	0.000238	0.014559	-0.00415	0.020278	0.031855	0.013294
			54	0.015144	-0.00619	-0.00138	0.0799	-0.04721	0.027476	0.001963	0.010346	-0.00393	0.018679	0.030818	0.011421
			54.2	0.011944	-0.00032	0.002499	0.094757	-0.04297	0.027333	0.005227	0.009932	-0.00243	0.017314	0.023275	0.013324
			54.4	0.017283	-0.00983	0.001062	0.096333	-0.0376	0.026341	-0.00199	0.006988	-0.00085	0.014841	0.033682	0.013296
			54.6	0.006857	-0.0138	0.001121	0.091766	-0.04241	0.025124	0.003774	0.013258	-0.00171	0.01495	0.029018	0.011632
			54.8	0.010791	-0.01346	-0.00233	0.091415	-0.04629	0.02935	0.003814	0.020979	-0.0025	0.013966	0.030821	0.012414
			55	0.006188	-0.01429	0.001314	0.087264	-0.04376	0.025052	0.002146	0.008789	-0.00398	0.01314	0.028029	0.00999
			55.2	0.011835	-0.00626	-1.3e-05	0.077947	-0.03987	0.027405	0.004504	0.005529	-0.00157	0.013422	0.025719	0.010786
			55.4	0.004176	-3.3e-05	-0.00036	0.081815	-0.04169	0.031199	0.002822	0.016089	-0.00457	0.016026	0.02837	0.012168
			55.6	0.009485	-0.00899	-0.00066	0.085795	-0.04492	0.030423	-0.00062	0.012968	-0.00325	0.013824	0.031379	0.011403
			55.8	0.002514	-0.01166	-0.00334	0.075509	-0.04514	0.032128	0.000861	0.011542	-0.00657	0.0125	0.031845	0.009107
			56	0.005383	-0.00335	-0.00075	0.081422	-0.04196	0.029059	-0.00326	0.010296	-0.00102	0.014752	0.031886	0.011133
			56.2	0.003272	-0.01529	0.001843	0.082186	-0.04645	0.033335	0.002522	0.01078	0.000312	0.012535	0.028118	0.010288
			56.4	0.007602	-0.00053	-0.00147	0.076783	-0.04578	0.032852	0.005031	0.010582	-0.00253	0.010799	0.0272	0.010958
			56.6	0.01179	-0.00278	-0.00055	0.085675	-0.04329	0.031728	0.004177	0.011837	-0.00533	0.008639	0.027939	0.011803
			56.8	0.013607	0.006877	-0.00374	0.07958	-0.04385	0.030785	0.005657	0.008973	-0.00116	0.009948	0.025882	0.012051
			57	0.012153	0.011257	-0.00315	0.071285	-0.04411	0.029774	0.000189	0.013409	-0.00565	0.008674	0.030295	0.011284
			57.2	0.006134	0.000365	-0.00124	0.088999	-0.04395	0.029238	-0.00157	0.014855	-0.0033	0.009483	0.026154	0.011379
			57.4	0.002132	0.006326	-0.00125	0.091819	-0.04498	0.032027	-0.00304	0.012312	-0.00615	0.00703	0.017369	0.010326
			57.6	0.005801	0.004569	-0.00103	0.087156	-0.04626	0.031404	-0.00207	0.010081	-0.00498	0.008513	0.021836	0.010457
			57.8	0.010772	0.000496	-0.00133	0.089021	-0.05207	0.032816	-0.00016	0.008006	-0.00783	0.006055	0.024994	0.010071
			58	0.003476	-0.015	-0.00545	0.088851	-0.04917	0.033983	-0.0054	0.012673	-0.00542	0.00485	0.021062	0.007677
			58.2	0.008436	-0.02546	-0.00417	0.073648	-0.04473	0.027946	-0.00437	0.010493	-0.0062	0.00551	0.030411	0.006501
			58.4	-0.00135	-0.0208	-0.00348	0.084383	-0.04787	0.029362	-0.00241	0.012172	-0.00747	0.005784	0.020983	0.006301
			58.6	0.00573	-0.03851	-0.00309	0.070388	-0.04645	0.026343	-0.00463	0.011217	-0.0072	0.005324	0.025497	0.004056
			58.8	0.007985	-0.02788	-0.00034	0.078968	-0.04492	0.022238	-0.00047	0.014443	-0.00779	0.006669	0.025021	0.00672
			59	0.005611	-0.03098	-0.00404	0.069713	-0.04509	0.02514	-0.00158	0.007552	-0.00769	0.007968	0.021164	0.004343
			59.2	0.003194	-0.03743	0.000611	0.076255	-0.04584	0.028884	-0.00178	0.008397	-0.00971	0.002806	0.032627	0.005274
			59.4	0.007341	-0.03637	-0.00294	0.083884	-0.04524	0.028282	0.002539	0.007838	-0.00976	-0.00175	0.024534	0.005305
			59.6	0.008466	-0.03309	-0.00277	0.072957	-0.0404	0.029804	-0.00239	0.011014	-0.0106	-0.00228	0.025204	0.005084
			59.8	0.008603	-0.02924	-0.00407	0.083195	-0.04132	0.028249	-0.00414	0.014765	-0.0103	0.004871	0.024222	0.006804
			60	0.005242	-0.01996	-0.00542	0.081415	-0.04746	0.029828	-0.00179	0.006464	-0.01052	-0.00063	0.026032	0.005745
			60.2	0.003523	-0.02957	-0.00453	0.076456	-0.0464	0.027795	0.002915	0.011402	-0.01207	0.002084	0.023731	0.005031
			60.4	0.013325	-0.01616	-0.00587	0.092269	-0.04824	0.034347	0.00148	0.011732	-0.00931	0.000143	0.023414	0.008831
			60.6	0.01355	-0.02426	-0.00422	0.076358	-0.04987	0.029626	-0.00679	0.013854	-0.01137	-0.00078	0.026566	0.005696
			60.8	0.004618	-0.01799	-0.00535	0.087718	-0.04917	0.031689	0.00071	0.005174	-0.01337	-0.00238	0.023146	0.005891
			61	0.003237	-0.02323	-0.00443	0.076796	-0.05032	0.031144	-0.00613	0.004177	-0.01241	-0.00346	0.023223	0.003509
			61.2	0.008598	-0.0347	0.001655	0.082815	-0.04796	0.03068	-0.00439	0.009491	-0.00931	-0.00667	0.023891	0.004918
			61.4	0.007195	-0.04661	-0.00341	0.071797	-0.04418	0.029595	-0.00524	0.009329	-0.01324	-0.00356	0.022396	0.002188
			61.6	0.002817	-0.04971	-0.00145	0.071812	-0.05266	0.02817	-0.00545	0.013667	-0.01541	-0.00475	0.019375	0.000582
			61.8	-0.00348	-0.02755	-0.0001	0.07533	-0.05497	0.027859	-0.00894	0.011689	-0.01825	-0.0051	0.022286	0.001707
			62	-0.00484	-0.02267	-0.002	0.075615	-0.0563	0.034313	-0.00515	0.015675	-0.01379	-0.00444	0.023287	0.003608
			62.2	0.000842	-0.02949	-0.00321	0.089153	-0.05566	0.02908	-0.00586	0.011115	-0.01423	-0.00834	0.026056	0.003587
			62.4	0.001274	-0.02119	-0.0017	0.081708	-0.05343	0.028637	-0.00522	0.019385	-0.01565	-0.00467	0.026569	0.005066
			62.6	-0.00428	-0.01752	-0.00341	0.091814	-0.04686	0.029611	-0.00248	0.010009	-0.01494	-0.00756	0.026783	0.00556
			62.8	0.000651	-0.01914	-0.00307	0.077699	-0.05659	0.030475	-0.00731	0.010397	-0.0153	-0.00588	0.021176	0.003011
			63	-0.00093	-0.01693	-0.00223	0.089205	-0.04738	0.025218	-0.00372	0.011975	-0.01736	-0.00424	0.020956	0.004961
			63.2	0.004156	-0.0173	-0.00327	0.088977	-0.04994	0.025292	-0.01134	0.007824	-0.01883	-0.00715	0.022335	0.003704
			63.4	0.001571	-0.01668	-0.00459	0.079807	-0.05467	0.025956	-0.0086	0.007855	-0.01766	-0.00582	0.021657	0.00262
			63.6	0.016612	-0.02716	-0.00206	0.08758	-0.05498	0.02979	-0.0091	0.005556	-0.01792	-0.00815	0.025151	0.004119
			63.8	0.017398	-0.02527	-0.00622	0.087945	-0.05797	0.029584	-0.0059	0.00326	-0.01593	-0.00619	0.025763	0.004223
			64	0.006525	-0.02106	-0.0014	0.095308	-0.05288	0.030211	-0.00613	0.01073	-0.01721	-0.00693	0.026947	0.005828
			64.2	0.007839	-0.02858	-0.00043	0.082783	-0.04857	0.033254	-0.00285	0.008784	-0.01622	-0.00917	0.023469	0.004574
			64.4	0.017148	-0.03967	-0.00119	0.096775	-0.05417	0.034275	-0.00728	0.005905	-0.01724	-0.00445	0.023045	0.004832
			64.6	0.002719	-0.0297	-0.00217	0.081193	-0.05168	0.029025	-0.00323	0.006528	-0.01631	-0.00728	0.024356	0.00304
			64.8	0.011143	-0.03262	0.001031	0.093343	-0.04925	0.029099	-0.0077	-8.8e-06	-0.01624	-0.0099	0.020877	0.003615
			65	0.008213	-0.03488	2.35e-05	0.079974	-0.0572	0.034715	-0.0037	0.001562	-0.01715	-0.00656	0.02811	0.00301
			65.2	0.012762	-0.02547	0.003678	0.087247	-0.05026	0.030153	-0.00627	0.002225	-0.01596	-0.00478	0.019197	0.004775
			65.4	0.010325	-0.02888	-0.00691	0.086382	-0.05622	0.027827	-0.00925	-0.00466	-0.01558	-0.01061	0.023703	0.001466
			65.6	0.01209	-0.03644	0.000848	0.087955	-0.04954	0.03024	-0.009	0.002279	-0.01541	-0.0062	0.027026	0.003986
			65.8	0.016277	-0.04019	-0.0028	0.074429	-0.04685	0.027877	-0.00583	-0.00609	-0.01337	-0.00649	0.020103	0.001551
			66	0.005776	-0.03807	-0.00355	0.081197	-0.04616	0.031636	-0.00905	-0.00426	-0.01663	-0.00852	0.013397	0.000524
			66.2	0.003636	-0.02293	-0.00179	0.090322	-0.04253	0.024464	-0.01081	-0.00538	-0.01592	-0.00735	0.021091	0.002982
			66.4	0.010998	-0.02405	-0.00097	0.090529	-0.04522	0.024491	-0.00117	-0.00641	-0.01757	-0.00752	0.01726	0.003669
			66.6	0.007062	-0.02353	-0.00389	0.084943	-0.04997	0.028116	-0.00157	-0.00821	-0.01595	-0.00923	0.022383	0.00274
			66.8	0.003972	-0.02052	0.000539	0.091119	-0.0412	0.029803	-7.8e-05	-0.01104	-0.01518	-0.00549	0.019758	0.004699
			67	0.002129	-0.02408	-0.00248	0.077754	-0.04081	0.027632	0.000875	-0.0123	-0.01265	-0.00934	0.020648	0.002491
			67.2	0.002738	-0.01823	0.000976	0.083098	-0.04565	0.029525	0.004167	-0.00643	-0.01168	-0.00778	0.022273	0.004818
			67.4	0.000154	-0.02354	-0.00414	0.066006	-0.03663	0.027556	0.000849	-0.01302	-0.01594	-0.00887	0.018424	0.000987
			67.6	0.008134	-0.01401	-0.00609	0.07476	-0.03849	0.027783	0.00117	-0.00649	-0.01433	-0.00648	0.022349	0.004393
			67.8	0.009909	-0.01642	-0.00384	0.078292	-0.03473	0.029398	-0.00294	-0.00775	-0.01562	-0.00908	0.02169	0.004446
			68	0.011362	-0.00971	-0.00054	0.072613	-0.0372	0.028016	-0.00205	-0.01548	-0.01592	-0.00642	0.019323	0.003999
			68.2	0.003454	-0.02062	-0.00429	0.07786	-0.03486	0.029241	-0.00213	-0.00996	-0.01606	-0.00996	0.021232	0.003084
			68.4	-0.00394	-0.014	-0.00708	0.074453	-0.03291	0.027502	-0.00312	-0.01737	-0.01589	-0.01103	0.020954	0.001598
			68.6	0.000671	-0.02668	-0.0082	0.065091	-0.02944	0.028291	0.000503	-0.01311	-0.01324	-0.00686	0.017554	0.001327
			68.8	0.000134	-0.02777	-0.00546	0.068252	-0.02431	0.025045	-0.00059	-0.01864	-0.01519	-0.00894	0.015984	0.000774
			69	0.000749	-0.02663	-0.00899	0.070682	-0.03464	0.021087	-0.00071	-0.01479	-0.01835	-0.00963	0.013922	-0.00066
			69.2	0.004293	-0.01807	-0.00531	0.062438	-0.03074	0.020661	-0.00607	-0.01057	-0.01504	-0.00952	0.011851	0.000356
			69.4	-0.0119	-0.01892	-0.00611	0.06001	-0.03441	0.017981	-0.00865	-0.01302	-0.01513	-0.01016	0.017308	-0.00209
			69.6	-0.0041	-0.02265	-0.00987	0.056105	-0.03764	0.018698	-0.00697	-0.00868	-0.01603	-0.00706	0.017682	-0.00187
			69.8	0.004149	-0.02136	-0.00602	0.063211	-0.04425	0.013659	-0.00879	-0.01373	-0.01719	-0.01419	0.01906	-0.00231
			70	-0.00363	-0.0337	-0.00701	0.072338	-0.03262	0.016319	-0.01079	-0.01875	-0.01667	-0.01127	0.014497	-0.00284
			70.2	0.001506	-0.03056	-0.0088	0.065222	-0.03754	0.015999	-0.01178	-0.01341	-0.0147	-0.01211	0.018233	-0.00254
			70.4	-0.00341	-0.0319	-0.00441	0.066953	-0.03708	0.018392	-0.003	-0.01445	-0.01498	-0.0112	0.009443	-0.00233
			70.6	-0.01123	-0.02233	-0.00526	0.076021	-0.0368	0.015867	-0.00441	-0.00792	-0.01696	-0.01067	0.010212	-0.00122
			70.8	-0.00137	-0.02678	-0.00024	0.070169	-0.03474	0.016863	0.002646	-0.00944	-0.01744	-0.01221	0.018106	0.000505
			71	0.000901	-0.02711	-0.00438	0.068836	-0.03658	0.015187	-0.00112	-0.0152	-0.0174	-0.00791	0.00722	-0.0016
			71.2	-0.01344	-0.02743	-0.0113	0.075409	-0.03707	0.013194	-9.2e-05	-0.01411	-0.01545	-0.01139	0.005673	-0.00327
			71.4	-0.00697	-0.02661	-0.00726	0.07042	-0.03021	0.012593	-0.00544	-0.0115	-0.01716	-0.00913	0.008891	-0.00203
			71.6	-0.00494	-0.02991	-0.00785	0.05741	-0.04034	0.017031	-0.00127	-0.01198	-0.01805	-0.00865	0.010984	-0.00341
			71.8	-0.00314	-0.02787	-0.00727	0.063426	-0.03616	0.019556	-0.00148	-0.00892	-0.01697	-0.00712	0.009935	-0.00145
			72	0.000915	-0.01077	-0.01008	0.06726	-0.04223	0.017457	-0.00431	-0.00974	-0.01635	-0.00987	0.011444	-0.00057
			72.2	0.003334	-0.02061	-0.01597	0.068609	-0.04131	0.013134	0.000254	-0.01539	-0.01579	-0.00831	0.0107	-0.00194
			72.4	-0.00641	-0.01305	-0.01186	0.069628	-0.04287	0.014414	-0.00212	-0.01043	-0.01732	-0.00875	0.009726	-0.00173
			72.6	0.005256	-0.02368	-0.01296	0.056252	-0.03665	0.01742	0.003708	-0.01595	-0.01741	-0.01002	0.010727	-0.00212
			72.8	0.002506	-0.0238	-0.00935	0.076572	-0.04127	0.018818	-0.00109	-0.01159	-0.01582	-0.00582	0.003564	-0.00066
			73	0.006851	-0.01388	-0.01263	0.064695	-0.04043	0.021657	-0.00202	-0.01677	-0.01637	-0.00954	0.004181	-0.0013
			73.2	0.007517	-0.03084	-0.00572	0.051016	-0.03793	0.017387	0.000686	-0.00846	-0.01723	-0.01304	0.009504	-0.00246
			73.4	0.002351	-0.03741	-0.00794	0.069028	-0.03718	0.019738	0.001681	-0.0076	-0.01808	-0.0114	0.006006	-0.00189
			73.6	-0.00197	-0.03553	-0.00593	0.068998	-0.04492	0.018884	0.001201	-0.00683	-0.01663	-0.00716	0.009904	-0.00182
			73.8	0.001169	-0.03133	-0.012	0.065922	-0.04929	0.020437	0.003575	-0.01268	-0.01606	-0.01249	0.006225	-0.00332
			74	0.002159	-0.02485	-0.01382	0.063845	-0.04905	0.022729	0.001558	-0.0099	-0.01469	-0.01297	0.005148	-0.00271
			74.2	-0.00442	-0.02459	-0.00963	0.065092	-0.04268	0.020279	0.000961	-0.01436	-0.0172	-0.01	0.004423	-0.00292
			74.4	-0.00203	-0.02869	-0.00864	0.075104	-0.04185	0.017423	0.004643	-0.00872	-0.01898	-0.00923	0.004734	-0.00148
			74.6	-0.00087	-0.01949	-0.01196	0.055021	-0.04179	0.023231	0.007569	-0.01133	-0.01673	-0.00797	0.010318	-0.00127
			74.8	-0.00328	-0.0126	-0.01069	0.060698	-0.04345	0.022123	0.010015	-0.01108	-0.01513	-0.01063	0.010661	-0.00031
			75	-0.00448	-0.00877	-0.00925	0.060522	-0.04114	0.029963	0.008619	-0.01321	-0.01567	-0.00666	0.005255	0.000471
			75.2	-0.00084	-0.0117	-0.01224	0.071693	-0.03464	0.029822	0.00917	-0.00969	-0.01642	-0.00825	0.010788	0.002517
			75.4	-0.00505	-0.01836	-0.013	0.058777	-0.03537	0.03077	0.010708	-0.01109	-0.01939	-0.00967	0.005457	-0.00057
			75.6	0.001578	-0.02274	-0.0092	0.058635	-0.03828	0.029457	0.005672	-0.01095	-0.01743	-0.00575	0.007027	-0.00018
			75.8	0.004676	-0.03666	-0.01016	0.067861	-0.03951	0.028189	0.007153	-0.01074	-0.01702	-0.00566	0.008877	-0.00027
			76	0.004009	-0.03129	-0.01428	0.051736	-0.04651	0.02752	0.009047	-0.00428	-0.01834	-0.00698	0.007312	-0.002
			76.2	-0.00669	-0.03919	-0.01377	0.057024	-0.03923	0.028218	0.01288	-0.01117	-0.01799	-0.00812	0.011162	-0.00244
			76.4	-0.00216	-0.03217	-0.01265	0.067132	-0.03804	0.025833	0.007215	-0.01135	-0.01533	-0.0087	0.007665	-0.00114
			76.6	0.002031	-0.03205	-0.01021	0.066528	-0.03844	0.022278	0.006321	-0.00469	-0.0185	-0.00633	0.008805	-0.00039
			76.8	-0.00473	-0.04106	-0.01296	0.072222	-0.03585	0.024942	0.005112	-0.0093	-0.01817	-0.00839	0.010468	-0.00161
			77	0.005474	-0.04231	-0.01256	0.053733	-0.0322	0.026269	0.007359	-0.00715	-0.01491	-0.00619	0.010008	-0.00113
			77.2	0.012057	-0.03693	-0.01626	0.053627	-0.03815	0.020971	0.003791	-0.00218	-0.01666	-0.00308	0.0066	-0.00147
			77.4	0.001542	-0.03171	-0.01206	0.061666	-0.03883	0.019096	0.003779	-0.00889	-0.0175	-0.00449	0.007339	-0.00182
			77.6	0.010785	-0.0244	-0.01289	0.0658	-0.03275	0.023616	0.000783	-0.0046	-0.01682	-0.0058	0.006392	0.000919
			77.8	0.00102	-0.02925	-0.01272	0.050052	-0.03719	0.020256	0.001506	-0.00384	-0.01737	-0.00943	0.009924	-0.00246
			78	0.00402	-0.02572	-0.01232	0.076938	-0.03748	0.019395	0.002307	-0.0055	-0.01862	-0.00827	0.007142	0.000172
			78.2	-0.0024	-0.0323	-0.01023	0.055458	-0.04119	0.019277	-0.00165	-0.00318	-0.01595	-0.00341	0.006337	-0.00266
			78.4	0.002076	-0.03978	-0.00954	0.060165	-0.03902	0.017614	0.001829	-0.00453	-0.01825	-0.00403	0.009884	-0.00214
			78.6	0.007375	-0.04098	-0.01424	0.055138	-0.03293	0.019653	-0.00193	-0.0022	-0.01588	-0.00421	0.007019	-0.00211
			78.8	0.008545	-0.03758	-0.01182	0.055207	-0.03921	0.021098	-0.00063	-0.00945	-0.01593	-0.00315	0.001128	-0.00289
			79	-0.00088	-0.03574	-0.00954	0.062436	-0.03699	0.021252	0.008524	-0.00739	-0.01616	-0.00978	0.002247	-0.002
			79.2	0.000868	-0.03743	-0.00982	0.070238	-0.03619	0.017919	0.004644	-0.00504	-0.01493	-0.00582	0.001696	-0.00126
			79.4	0.001377	-0.03323	-0.00942	0.05826	-0.03705	0.018559	0.001378	-0.00519	-0.01428	-0.00802	0.001714	-0.00235
			79.6	0.002459	-0.01677	-0.01293	0.062152	-0.03776	0.017744	0.005469	-0.00554	-0.01231	-0.00776	0.008766	0.00032
			79.8	0.007592	-0.01921	-0.0145	0.071966	-0.03831	0.015681	0.011828	-0.00471	-0.01199	-0.00451	0.009291	0.002103
			80	0.007786	-0.03167	-0.01448	0.065388	-0.0413	0.017041	0.009458	0.000341	-0.01429	-0.00871	0.00161	-0.0008
			80.2	0.006605	-0.02698	-0.01184	0.056223	-0.04143	0.016449	0.006876	-0.01113	-0.01554	-0.0096	-0.00045	-0.0028
			80.4	0.006989	-0.03081	-0.0149	0.065104	-0.03492	0.018792	0.009123	-0.00465	-0.01329	-0.01353	0.007075	-0.00046
			80.6	-0.00214	-0.03715	-0.01504	0.058068	-0.03923	0.012393	0.004826	-0.0017	-0.01297	-0.0086	0.0029	-0.00351
			80.8	0.004359	-0.03058	-0.01798	0.057921	-0.03502	0.010792	0.009081	-0.00943	-0.01237	-0.00938	0.0035	-0.00265
			81	0.014678	-0.02009	-0.01504	0.05554	-0.03981	0.014076	0.008144	-0.00274	-0.01302	-0.00766	0.002886	-0.00028
			81.2	0.008161	-0.01139	-0.01879	0.065895	-0.04363	0.011505	0.011498	-0.00936	-0.01265	-0.00947	0.003623	-0.00042
			81.4	0.010474	-0.02525	-0.01698	0.062232	-0.03709	0.011403	0.010275	-0.00102	-0.01306	-0.01311	-0.00124	-0.00121
			81.6	0.008743	-0.0384	-0.01462	0.041864	-0.0386	0.0167	0.010266	-0.00544	-0.01334	-0.0079	-0.00297	-0.00397
			81.8	0.005345	-0.03295	-0.01576	0.056515	-0.04062	0.017077	0.015184	-0.00797	-0.01868	-0.01031	-0.00164	-0.00307
			82	2.72e-05	-0.03979	-0.01546	0.057745	-0.03644	0.017605	0.014104	-0.0058	-0.01955	-0.00828	0.001395	-0.00313
			82.2	0.00251	-0.02667	-0.0156	0.072455	-0.04277	0.014322	0.012713	-0.00611	-0.02261	-0.00913	0.003517	-0.00158
			82.4	-0.0058	-0.0254	-0.01482	0.055466	-0.04098	0.011828	0.013002	0.000152	-0.02143	-0.00886	0.004112	-0.00298
			82.6	0.005666	-0.03493	-0.01856	0.057565	-0.03964	0.010623	0.010261	-0.00588	-0.02175	-0.00825	0.004305	-0.00369
			82.8	0.005966	-0.01887	-0.01661	0.056659	-0.03615	0.016416	0.008629	-0.00784	-0.02242	-0.00924	0.000388	-0.0021
			83	-0.00016	-0.02138	-0.01735	0.062689	-0.04534	0.018791	0.008334	-0.01028	-0.02242	-0.00863	0.001909	-0.00308
			83.2	0.012105	-0.02372	-0.01432	0.06201	-0.03809	0.017361	0.014739	-0.01421	-0.0244	-0.00751	0.003516	-0.00114
			83.4	0.006303	-0.02087	-0.01778	0.062376	-0.04079	0.020664	0.019534	-0.00432	-0.02398	-0.00576	-0.00147	-0.00055
			83.6	0.007407	-0.01672	-0.01807	0.064109	-0.03706	0.014832	0.014501	-0.01199	-0.02326	-0.01035	0.007171	-0.00086
			83.8	0.008982	-0.02747	-0.01604	0.055302	-0.04047	0.014886	0.009867	-0.0149	-0.0236	-0.00738	0.002975	-0.00344
			84	0.005687	-0.02392	-0.01183	0.059083	-0.03636	0.010607	0.013408	-0.01666	-0.02262	-0.00448	0.001034	-0.00237
			84.2	-0.00211	-0.02407	-0.01614	0.067337	-0.04118	0.011295	0.016006	-0.01355	-0.02165	-0.01028	0.001879	-0.00295
			84.4	0.008663	-0.02912	-0.01096	0.042911	-0.04065	0.011781	0.012812	-0.01456	-0.02342	-0.00747	0.001176	-0.00444
			84.6	0.01044	-0.01824	-0.0142	0.066574	-0.04001	0.012405	0.015214	-0.01696	-0.0223	-0.00989	0.002614	-0.00131
			84.8	0.009516	-0.02746	-0.01831	0.065494	-0.0402	0.015242	0.011491	-0.01921	-0.02213	-0.01202	0.006245	-0.00285
			85	0.010756	-0.02898	-0.01664	0.065917	-0.03865	0.018328	0.015929	-0.01891	-0.02163	-0.00569	0.005616	-0.00127
			85.2	0.00574	-0.01547	-0.01422	0.053403	-0.03573	0.012646	0.016199	-0.01521	-0.02473	-0.0037	0.00443	-0.00151
			85.4	-0.00016	-0.02499	-0.01401	0.057322	-0.03213	0.0212	0.013149	-0.01465	-0.02386	-0.00732	0.005228	-0.00184
			85.6	0.002823	-0.01876	-0.01286	0.061875	-0.03373	0.022623	0.013863	-0.01476	-0.02275	-0.00875	0.004852	-0.00051
			85.8	0.010257	-0.01691	-0.01316	0.049548	-0.03142	0.022041	0.016768	-0.01871	-0.02218	-0.00794	0.000941	-0.00098
			86	0.004301	-0.0189	-0.01055	0.051144	-0.03598	0.024042	0.022444	-0.01904	-0.02237	-0.01096	0.000854	-0.00137
			86.2	0.007046	-0.00493	-0.00908	0.056018	-0.02919	0.020904	0.016463	-0.01664	-0.02026	-0.01044	0.006161	0.001458
			86.4	0.00729	-0.00697	-0.01248	0.055155	-0.03431	0.020135	0.013064	-0.02256	-0.02069	-0.01234	6.22e-05	-0.00124
			86.6	0.008116	-0.01017	-0.01597	0.056621	-0.0314	0.023152	0.011421	-0.02304	-0.02049	-0.01042	0.00107	-0.00101
			86.8	0.009994	-0.00357	-0.01021	0.062327	-0.03291	0.022653	0.017775	-0.02368	-0.01981	-0.01084	0.006475	0.001655
			87	0.002871	-0.02221	-0.00957	0.062529	-0.03322	0.023431	0.023205	-0.02081	-0.0221	-0.0087	-0.00066	-0.00047
			87.2	0.003852	-0.01357	-0.00993	0.048022	-0.03992	0.023365	0.02108	-0.01757	-0.01814	-0.00605	-0.00132	-0.00093
			87.4	0.001499	-0.00455	-0.01293	0.062259	-0.038	0.023684	0.022446	-0.01839	-0.02185	-0.0093	0.002047	0.000629
			87.6	0.006999	-0.00329	-0.01274	0.05678	-0.03109	0.022755	0.020809	-0.01581	-0.02008	-0.01064	-0.00157	0.001101
			87.8	0.006371	-0.00978	-0.00731	0.054998	-0.03348	0.022407	0.024816	-0.02243	-0.01981	-0.00828	0.002184	0.00088
			88	0.003483	-0.01308	-0.00836	0.061051	-0.03455	0.023068	0.02089	-0.01937	-0.01972	-0.00479	-0.00101	0.000693
			88.2	0.004242	-0.0151	-0.01436	0.049469	-0.03495	0.021049	0.022037	-0.01829	-0.01902	-0.00472	-0.00032	-0.00091
			88.4	0.006668	-0.01431	-0.0101	0.067392	-0.03696	0.026105	0.016088	-0.01716	-0.02236	-0.00413	0.003818	0.001368
			88.6	-0.00527	-0.02045	-0.0143	0.058067	-0.03479	0.025499	0.015294	-0.02029	-0.01932	-0.00379	0.001882	-0.00159
			88.8	0.00405	-0.01358	-0.01307	0.060155	-0.03085	0.025308	0.024127	-0.01816	-0.02076	-0.00256	-0.0045	0.000923
			89	0.00885	-0.00994	-0.01506	0.050919	-0.03379	0.024819	0.02022	-0.01372	-0.0175	-0.00596	-0.00245	0.000579
			89.2	0.006305	-0.00861	-0.01172	0.05463	-0.03466	0.024997	0.018079	-0.01632	-0.02134	-0.00754	0.000741	0.000415
			89.4	0.005555	-0.01486	-0.00974	0.052415	-0.02967	0.023448	0.023457	-0.01343	-0.01886	-0.00545	-0.00208	0.000981
			89.6	0.004709	-0.01218	-0.01025	0.045995	-0.0312	0.022391	0.020444	-0.0183	-0.02139	-0.00472	-0.00323	-0.0007
			89.8	0.005148	-0.02753	-0.01234	0.052165	-0.03122	0.024547	0.024458	-0.01839	-0.01923	-0.00129	0.002424	-0.00011
			90	0.000475	-0.00637	-0.00893	0.060291	-0.0285	0.020725	0.022541	-0.01397	-0.01841	-0.00669	-0.00455	0.00151
			90.2	0.00183	-0.0256	-0.00949	0.045367	-0.02245	0.020555	0.029345	-0.01768	-0.01726	-0.00549	-0.00051	-0.00013
			90.4	0.002276	-0.01878	-0.00898	0.051768	-0.02055	0.021087	0.030101	-0.01877	-0.01789	-0.01078	-0.00181	0.000697
			90.6	0.001692	-0.02398	-0.01189	0.045561	-0.02529	0.023718	0.030626	-0.01257	-0.0163	-0.00241	0.001271	0.000949
			90.8	-0.00071	-0.01485	-0.01213	0.036013	-0.02521	0.024092	0.024893	-0.01067	-0.01148	-0.00287	-0.00433	0.00025
			91	-0.00341	-0.0184	-0.01042	0.032439	-0.02771	0.023394	0.024839	-0.01033	-0.01558	-0.00739	-0.00184	-0.00131
			91.2	0.004821	-0.01838	-0.01177	0.039469	-0.02241	0.021393	0.0185	-0.01195	-0.01612	-0.00358	0.000575	4.92e-05
			91.4	0.006014	-0.01488	-0.01101	0.045245	-0.01396	0.022213	0.019827	-0.00776	-0.01414	-0.00423	-0.0039	0.002128
			91.6	0.001155	-0.01183	-0.01531	0.054567	-0.01068	0.018736	0.020315	-0.00853	-0.01281	-0.00647	-0.00024	0.002628
			91.8	0.004013	-0.02441	-0.01834	0.051956	-0.01763	0.021863	0.022063	-0.01142	-0.01308	-0.00548	-0.00145	0.000735
			92	-0.00233	-0.01949	-0.0148	0.041735	-0.01782	0.018537	0.02619	-0.00895	-0.01078	-0.00435	4.04e-05	0.000726
			92.2	-0.00284	-0.02276	-0.01775	0.038128	-0.01746	0.021378	0.018174	-0.01675	-0.01506	-0.00387	-0.0017	-0.00186
			92.4	-0.00476	-0.02267	-0.01454	0.051152	-0.01371	0.018686	0.019426	-0.01686	-0.01406	-0.00313	-0.00705	-0.00068
			92.6	-0.00651	-0.01267	-0.01074	0.062906	-0.01812	0.022662	0.021049	-0.01387	-0.01433	-0.00782	-0.00573	0.001529
			92.8	0.001801	-0.00686	-0.01764	0.031578	-0.01922	0.021355	0.021597	-0.00981	-0.01413	-0.0056	-0.00448	-0.00013
			93	-0.0025	-0.01293	-0.01294	0.043704	-0.01168	0.018323	0.021315	-0.00905	-0.01869	-0.0044	-0.00351	0.000695
			93.2	-0.00885	-0.00394	-0.01685	0.048438	-0.01974	0.012919	0.022549	-0.00837	-0.01318	-0.00546	-0.00761	-7.7e-06
			93.4	0.001044	-0.00887	-0.01634	0.039731	-0.01473	0.010037	0.016417	-0.01607	-0.01509	-0.00257	-0.00296	-0.00086
			93.6	-0.0036	-0.01961	-0.01339	0.046554	-0.01399	0.012899	0.018369	-0.00733	-0.01514	-0.00516	-0.00418	-0.00042
			93.8	0.001286	-0.02031	-0.01028	0.053806	-0.0175	0.008283	0.017383	-0.01619	-0.01535	-0.00017	0.00014	9.98e-05
			94	-0.00185	-0.027	-0.01438	0.046833	-0.01575	0.008215	0.015553	-0.0066	-0.01496	-0.00241	0.002811	-0.00087
			94.2	-0.00344	-0.02339	-0.01754	0.030534	-0.01432	0.010201	0.018655	-0.00842	-0.01703	-0.0003	-0.00111	-0.00238
			94.4	-0.00315	-0.0268	-0.01524	0.03727	-0.02084	0.009971	0.022089	-0.00964	-0.01748	-0.00442	-0.00021	-0.00259
			94.6	-0.0042	-0.02516	-0.01748	0.051418	-0.01503	0.012991	0.025008	-0.00926	-0.01451	-0.00455	0.001361	5.29e-05
			94.8	-0.00725	-0.02205	-0.01065	0.042705	-0.01818	0.011931	0.027802	-0.00307	-0.01514	-0.00426	-0.00116	6.04e-05
			95	-0.00848	-0.02998	-0.01207	0.041335	-0.01163	0.014473	0.024714	-0.00973	-0.01478	-0.00545	-0.00325	-0.00135
			95.2	-0.01071	-0.02901	-0.01299	0.051819	-0.01694	0.010578	0.023106	-0.00723	-0.01557	-0.00345	-0.00322	-0.00124
			95.4	-0.00335	-0.0243	-0.01923	0.041879	-0.0136	0.016333	0.02467	-0.00169	-0.01595	-0.01004	-0.00074	-0.00055
			95.6	-0.00213	-0.01085	-0.0149	0.031206	-0.01482	0.009352	0.025214	-0.00741	-0.01681	-0.00599	-0.00156	-0.00079
			95.8	-0.01101	-0.0259	-0.01096	0.037612	-0.02254	0.012914	0.028031	-0.00407	-0.01561	-0.00642	-0.00316	-0.00192
			96	-0.009	-0.00985	-0.01101	0.038235	-0.01607	0.010487	0.02458	-0.00993	-0.01464	-0.00803	-0.00824	-0.00122
			96.2	-0.00222	-0.00675	-0.01185	0.044777	-0.02067	0.012533	0.028406	0.001309	-0.01581	-0.00562	-0.00283	0.001932
			96.4	-0.00546	-0.01443	-0.01114	0.038155	-0.01671	0.01293	0.024022	-0.00884	-0.01742	-0.0065	-0.00373	-0.00083
			96.6	0.0034	-0.01537	-0.01157	0.041755	-0.02173	0.012512	0.02324	-0.01186	-0.01756	-0.00895	-0.00376	-0.0009
			96.8	-0.00456	-0.00029	-0.01425	0.049479	-0.01557	0.011666	0.024396	-0.00678	-0.01865	-0.0081	-0.00523	0.001101
			97	-0.01041	-0.00181	-0.00659	0.033409	-0.01785	0.011519	0.023212	-0.00943	-0.0196	-0.00779	-0.00892	-0.0013
			97.2	-0.00386	-0.00597	-0.00917	0.04522	-0.02036	0.016759	0.022206	-0.00739	-0.02184	-0.0074	-0.00431	0.000353
			97.4	-0.00895	-0.02271	-0.00524	0.037949	-0.01499	0.01613	0.019404	-0.00414	-0.0201	-0.00497	-0.00614	-0.00125
			97.6	-0.0068	-0.01383	-0.00941	0.037316	-0.01593	0.019452	0.017375	-0.00865	-0.0198	-0.00776	-0.00851	-0.0015
			97.8	-0.00999	-0.0222	-0.01304	0.052049	-0.01871	0.016359	0.017486	-0.01056	-0.01851	-0.00515	-0.00898	-0.00193
			98	0.00236	-0.00594	-0.00976	0.062597	-0.0213	0.017856	0.01579	-0.01555	-0.0225	-0.00822	-0.0094	0.000539
			98.2	-0.00911	-0.00445	-0.01261	0.042335	-0.01853	0.016498	0.013255	-0.00971	-0.02319	-0.00579	-0.0121	-0.00213
			98.4	-0.00807	-0.01011	-0.00862	0.052011	-0.02303	0.013262	0.013082	-0.01394	-0.02383	-0.00203	-0.00881	-0.00183
			98.6	-0.00963	-0.00929	-0.01571	0.0551	-0.01643	0.014974	0.019224	-0.01483	-0.02318	-0.00737	-0.01264	-0.0018
			98.8	-0.00145	-0.01809	-0.01602	0.052323	-0.02175	0.016417	0.019057	-0.01758	-0.02088	-0.00741	-0.00428	-0.00179
			99	-0.01147	-0.02102	-0.01219	0.052174	-0.02191	0.018159	0.021426	-0.01399	-0.02255	-0.00982	-0.00821	-0.00267
			99.2	-0.01199	-0.0224	-0.01492	0.054973	-0.01287	0.017864	0.021163	-0.01492	-0.02092	-0.00849	-0.00835	-0.0019
			99.4	-0.01462	-0.0258	-0.01472	0.041577	-0.01794	0.01643	0.015633	-0.01215	-0.02084	-0.00863	-0.00987	-0.00463
			99.6	-0.00433	-0.02199	-0.01128	0.039383	-0.0183	0.021459	0.020566	-0.02087	-0.02183	-0.01245	-0.01639	-0.00418
			99.8	-0.00498	-0.02046	-0.01052	0.052039	-0.02126	0.018635	0.018478	-0.02017	-0.01968	-0.0086	-0.00965	-0.00238
			100	-0.00659	-0.01327	-0.01246	0.052522	-0.01165	0.022974	0.021126	-0.01953	-0.02162	-0.00785	-0.01523	-0.00105
			100.2	-0.01538	-0.00916	-0.01447	0.054414	-0.01398	0.019896	0.020868	-0.01728	-0.02375	-0.00453	-0.01145	-0.00135
			100.4	-0.01349	-0.00256	-0.01517	0.063516	-0.01018	0.022275	0.01833	-0.01553	-0.02177	-0.00784	-0.01567	0.000174
			100.6	-0.01689	-0.02347	-0.01631	0.042634	-0.01722	0.027348	0.02142	-0.01267	-0.02246	-0.00941	-0.01502	-0.00382
			100.8	-0.00464	-0.01731	-0.01583	0.045391	-0.01081	0.022582	0.019759	-0.02136	-0.01958	-0.00753	-0.01632	-0.00233
			101	-0.01303	-0.01972	-0.01518	0.041228	-0.00686	0.025937	0.018973	-0.01744	-0.02151	-0.00802	-0.01409	-0.0027
			101.2	-0.01295	-0.02146	-0.01328	0.053775	-0.01375	0.026144	0.028118	-0.01735	-0.02131	-0.00697	-0.01784	-0.00153
			101.4	-0.0146	-0.02381	-0.016	0.052533	-0.00624	0.02895	0.034766	-0.02292	-0.02242	-0.01014	-0.01158	-0.00104
			101.6	-0.01773	-0.02355	-0.01464	0.041604	-0.01106	0.033172	0.039845	-0.01741	-0.0204	-0.00635	-0.01235	-0.00081
			101.8	-0.00639	-0.02209	-0.01462	0.04245	-0.00848	0.028792	0.03861	-0.02101	-0.0199	-0.00601	-0.01411	-0.00025
			102	-0.01056	-0.01874	-0.01482	0.055792	-0.00928	0.027905	0.039937	-0.02014	-0.01982	-0.00527	-0.01267	0.001121
			102.2	-0.00865	-0.02198	-0.01318	0.048454	-0.01496	0.031169	0.038753	-0.01936	-0.01745	-0.00568	-0.01137	0.000523
			102.4	-0.00524	-0.01428	-0.01396	0.048256	-0.01112	0.030269	0.038826	-0.02123	-0.01668	-0.00751	-0.01202	0.001391
			102.6	-0.01498	-0.01083	-0.01538	0.046558	-0.01155	0.034131	0.036688	-0.01624	-0.01874	-0.00729	-0.01391	0.000769
			102.8	-0.00743	-0.00704	-0.01524	0.059272	-0.0083	0.035914	0.038382	-0.01584	-0.01899	-0.00621	-0.01601	0.0035
			103	-0.01803	-0.00914	-0.018	0.043622	-0.00847	0.037234	0.039619	-0.02073	-0.01696	-0.01058	-0.01794	5.56e-05
			103.2	-0.01658	-0.02528	-0.01352	0.042452	-0.00886	0.038732	0.038615	-0.01919	-0.01913	-0.00936	-0.01609	-0.00075
			103.4	-0.01223	-0.00825	-0.01734	0.047603	-0.01158	0.038509	0.045336	-0.01492	-0.01911	-0.00854	-0.01271	0.002434
			103.6	-0.0069	-0.01331	-0.0174	0.042739	-0.00846	0.037906	0.037581	-0.01579	-0.01792	-0.0093	-0.01027	0.001716
			103.8	-0.0111	-0.02077	-0.01755	0.0395	-0.00664	0.038198	0.036303	-0.01951	-0.01772	-0.00839	-0.01373	-0.00013
			104	-0.00947	-0.01634	-0.01252	0.042629	-0.00731	0.034419	0.03718	-0.0103	-0.018	-0.00832	-0.01584	0.001466
			104.2	-0.00839	-0.01723	-0.01363	0.048767	-0.00646	0.03351	0.034605	-0.01214	-0.01835	-0.01042	-0.01404	0.001474
			104.4	-0.01464	-0.01438	-0.01764	0.045907	-0.00694	0.03451	0.037094	-0.01375	-0.01939	-0.01221	-0.01315	0.000492
			104.6	-0.00773	-0.0173	-0.01363	0.039796	-0.0052	0.036249	0.040087	-0.01084	-0.01575	-0.01272	-0.0138	0.001743
			104.8	-0.01605	-0.01385	-0.01464	0.05032	-0.00908	0.031732	0.037236	-0.01158	-0.01541	-0.006	-0.0125	0.001835
			105	-0.00674	-0.01995	-0.01328	0.055791	-0.00937	0.030943	0.035511	-0.01184	-0.0182	-0.00868	-0.01132	0.002078

## Sheet: Figures S1
Figure S1B												Figure S1B													Figure S1B												Figure S1C
15 sec												30 sec													60 sec												15s	30s
Time (s)	Neuron 1	Neuron 2	Neuron 3	Neuron 4	Neuron 5	Neuron 6	Neuron 7	Neuron 8	Neuron 9	Average		Time (s)	Neuron 1	Neuron 2	Neuron 3	Neuron 4	Neuron 5	Neuron 6	Neuron 7	Neuron 8	Neuron 9	Neuron 10	Average		Time (s)	Neuron 1	Neuron 2	Neuron 3	Neuron 4	Neuron 5	Neuron 6	Neuron 7	Neuron 8	Neuron 9	Average
0	0.030034	0.039289	-0.01354	-0.00033	-0.01916	0.022432	0.013264	-0.09693	-0.00601	-0.00344		0	-0.06776	-0.0058	0.039062	0.00716	0.0195	0.014251	0.00765	-0.0027	0.000122	-0.00852	0.000297		0	-0.01844	-0.03987	0.000537	0.064113	0.031989	-0.00744	0.041667	0.036584	0.043553	0.016966		4661.57	935.315
1	0.023795	0.03323	-0.01879	-0.00281	-0.00668	0.02519	0.030219	-0.15678	-0.00226	-0.00832		1	0.037913	-0.00087	0.038201	0.013082	0.004337	0.008195	0.01358	-0.00641	-0.00141	-0.0056	0.010102		1	-0.02146	-0.0507	-0.00047	0.070686	0.01326	-0.01121	0.045662	0.042957	0.040236	0.014329		6514.63	741.936
2	0.015618	0.024325	-0.0042	0.006054	0.017829	0.021499	0.030616	-0.18518	-0.00276	-0.00847		2	0.036849	-0.00013	0.044484	0.019709	0.010876	0.011285	0.014107	-0.00501	-0.00759	-0.00493	0.011965		2	-0.01902	-0.07126	0.000661	0.072911	0.019879	-0.00435	0.050773	0.079228	0.041836	0.018962		1390.45	3384.57
3	0.01012	0.022878	-0.00798	0.009902	0.010976	0.022055	0.029312	-0.193	-0.00118	-0.01077		3	0.027435	-0.0047	0.044153	0.020442	0.003721	0.024735	0.016101	-0.00467	-0.0021	-0.00888	0.011623		3	-0.01568	-0.07235	-0.00129	0.075071	0.022705	-0.00447	0.05037	0.107003	0.044305	0.022852		2288.03	1406.4
4	0.012642	0.022692	0.002161	0.000499	0.003095	0.019091	0.033655	-0.19152	-0.01813	-0.01287		4	0.016618	-0.01384	0.035754	0.019266	0.009794	0.001843	0.014697	0.003575	-0.0069	-0.00744	0.007336		4	-0.00378	-0.055	0.006026	0.081416	0.008401	-0.00453	0.051485	0.079348	0.031679	0.021672		3161.32	6959.4
5	0.01549	0.024077	0.00072	0.012727	0.011766	0.021424	0.044724	-0.14807	0.00147	-0.00174		5	0.022907	-0.01522	0.05202	0.014121	0.007563	0.005778	0.018926	-0.0058	-0.00576	-0.01723	0.00773		5	0.012793	-0.0362	0.003593	0.085345	0.018578	-0.00465	0.055011	-0.02092	0.030633	0.016021		7988.59	4603.65
6	0.021513	0.024849	0.003653	0.01664	0.013928	0.024455	0.020536	-0.13423	0.003929	-0.00053		6	0.03357	-0.00646	0.054403	0.006193	0.004323	0.00324	0.016944	-0.00983	-0.00621	-0.01128	0.00849		6	0.029699	0.008527	0.008102	0.088553	0.021293	-0.00576	0.058294	-0.02905	0.031393	0.02345		2076.9	1357.06
7	0.01472	0.026965	0.005744	0.003101	0.031197	-0.13464	0.0376	-0.12533	-0.00046	-0.01568		7	0.057532	-0.0048	0.054216	-0.00068	0.009259	-0.00661	0.013373	0.000914	-0.00777	-0.02746	0.008798		7	0.027661	0.023519	0.010099	0.091942	0.008774	0.000398	0.063045	0.02962	0.019845	0.030545		1414.3	2306.93
8	0.025052	0.027329	-0.0044	0.019541	0.02088	-0.00187	0.045984	-0.12117	-0.00351	0.00087		8	0.048907	-0.01486	0.056407	-0.00742	0.005961	-0.01387	0.012902	0.006135	-0.00725	-0.0246	0.006231		8	0.028103	0.056028	0.012236	0.088485	0.020859	-0.00598	0.064627	0.022043	0.028437	0.034982		6527.53	954.619
9	0.015101	0.029477	-0.00241	0.005156	0.020965	-0.01175	-0.2501	-0.11118	0.007519	-0.03303		9	0.058231	-0.00877	0.059658	0.026127	0.01091	-0.02586	0.009504	0.014334	-0.01082	-0.02262	0.011068		9	0.03861	0.091361	0.0121	0.088647	0.022974	-0.0035	0.06901	0.063375	0.033174	0.046195		2501.14	662.564
10	0.010012	0.030491	-0.00335	0.012357	0.027773	-0.01165	0.031823	-0.11781	0.004802	-0.00173		10	0.05835	-0.00762	0.066136	-0.00054	0.016387	-0.03191	0.018886	0.014315	-0.00916	-0.02409	0.010076		10	0.03396	0.083074	0.015374	0.091077	0.003103	-0.00283	0.071474	0.047024	0.033407	0.041741		2102.15	4721.59
11	0.010712	0.031489	-0.02276	0.017864	0.018879	-0.01152	0.01537	-0.13802	0.003954	-0.00823		11	0.055203	-0.01554	0.066327	-0.00131	-0.00638	-0.02618	0.018489	0.016325	-0.00651	-0.03172	0.00687		11	0.040396	0.110237	0.017316	0.094358	0.013511	0.002229	0.075254	0.029107	0.03256	0.046107			6976.95
12	0.002969	0.035957	0.004592	0.007877	0.009732	-0.01258	0.003523	-0.17494	0.009723	-0.01257		12	0.041584	-0.0093	0.071252	0.005107	-0.00863	-0.01269	0.016501	0.018227	-0.01127	-0.028	0.008278		12	0.019433	0.079721	0.020084	0.098799	0.018857	-0.00347	0.078473	0.05089	0.026905	0.043299
13	0.000165	0.036651	0.00814	0.030412	0.013068	-0.00799	0.007461	-0.22918	0.00059	-0.01563		13	0.027055	-0.01604	0.073629	0.025597	-0.00937	-0.0004	0.012842	0.020469	-0.00769	-0.02394	0.010215		13	0.012897	0.121679	0.013722	0.092661	0.02196	-0.00043	0.080696	0.08113	0.026995	0.050146
14	0.001039	0.042266	0.00854	0.02121	0.020238	-0.00394	0.011373	-0.2825	0.004216	-0.01973		14	0.017826	-0.00976	0.094794	0.043814	-0.0148	-0.00622	0.01102	0.017667	-0.00733	-0.05774	0.008927		14	0.019883	0.113799	0.016173	0.095508	0.019936	0.001418	0.083334	0.089566	0.034845	0.052718
15	0.0087	0.044218	-0.01044	0.025635	0.01486	0.000818	0.003344	-0.317	0.00543	-0.02494		15	0.00992	-0.01232	0.102792	0.055686	-0.00748	0.005326	0.010218	0.01059	-0.00563	-0.03117	0.013793		15	0.010077	0.104802	0.018925	0.121333	0.011091	-0.00377	0.085443	0.083776	0.029696	0.051264
16	0.010931	0.047401	-0.02189	0.030373	0.028747	-0.00286	0.007843	-0.34412	0.000121	-0.02705		16	-0.00251	-0.01368	0.128987	0.049822	0.003098	0.019958	-0.0072	0.013398	-0.00897	-0.06021	0.012268		16	0.010778	0.086019	0.011816	0.130878	0.016565	0.00035	0.090402	0.09491	0.037998	0.053302
17	0.014031	0.019256	-0.02959	0.040324	0.032975	0.004598	0.002195	-0.35238	-0.00145	-0.03		17	-0.00411	-0.00329	0.133785	0.053436	0.00876	0.012537	0.001904	0.013492	-0.00746	0.002692	0.021174		17	-0.00116	0.074812	0.002794	0.128047	0.022606	0.002729	0.092482	0.111903	0.086708	0.05788
18	0.016416	0.027901	-0.02838	0.025208	0.024326	0.002012	0.011897	-0.25796	-0.003	-0.02018		18	0.015367	-0.01048	0.129807	0.054765	0.015787	0.011837	0.00541	0.013057	-0.00748	0.007149	0.023522		18	0.004068	0.063418	0.000345	0.124703	0.018509	-0.00352	0.095476	0.118908	0.128838	0.061194
19	0.018586	0.066845	-0.02496	0.038357	0.047819	-0.00275	-0.00979	-0.18895	-0.00659	-0.00683		19	0.037238	-0.01094	0.135055	0.060457	0.016469	0.018304	0.006378	0.014573	0.004058	0.012683	0.029427		19	0.019954	0.081539	-0.00027	0.125279	0.024781	-0.00681	0.103088	0.120464	0.132732	0.066751
20	0.031235	0.031312	-0.0087	0.037092	0.036246	-0.00284	-0.00676	-0.08328	-0.00253	0.003531		20	0.040409	-0.00721	0.146468	0.065855	0.020942	0.004256	0.010884	0.020702	0.00959	0.006989	0.031889		20	0.039905	0.09425	-0.00322	0.118895	0.020782	-0.00105	0.107618	0.147126	0.128884	0.072577
21	0.025114	0.030185	0.002154	0.048881	0.048344	-0.00254	-0.00093	-0.0134	-0.00418	0.014847		21	0.025648	-0.00512	0.140124	0.065976	0.018303	0.013569	0.010627	0.024287	0.010478	0.004273	0.030817		21	0.04792	0.124912	0.004327	0.111227	0.012613	-0.02617	0.148058	0.173527	0.131518	0.080881
22	0.028283	0.029714	0.017962	0.049143	0.052212	-0.00352	0.004575	0.079722	0.006832	0.029436		22	0.00815	-0.00652	0.151621	0.046496	0.018595	0.011535	0.010553	0.021886	0.004502	-3.1e-05	0.026678		22	0.057014	0.169077	0.008319	0.120046	0.026739	-0.0112	0.176586	0.145154	0.144204	0.092882
23	0.032797	0.035783	0.000337	0.05827	0.069137	-0.00133	-0.00596	0.065146	0.010868	0.02945		23	0.037482	-0.00486	0.154017	0.037536	0.020996	0.003988	0.014583	0.019892	0.002279	0.007683	0.02936		23	0.079036	0.199303	0.022629	0.165919	0.030455	-0.00341	0.194717	0.11635	0.155871	0.106764
24	0.030774	0.066037	0.002407	0.068457	0.104111	0.005304	-0.00872	0.086132	0.036984	0.043498		24	0.090187	-0.00222	0.158075	0.031843	0.021384	-0.00592	0.01132	0.023371	0.020124	0.016337	0.036451		24	0.159445	0.244547	0.101503	0.284024	0.025471	0.035854	0.205975	0.150766	0.179196	0.154087
25	0.064799	0.086634	0.077276	0.060589	0.21976	0.021384	-0.0054	0.130381	0.102533	0.084217		25	0.17544	0.039911	0.164935	0.083388	0.029809	0.001994	0.015772	0.025715	0.03225	0.032087	0.06013		25	0.288385	0.289766	0.298377	0.495006	0.213167	0.177509	0.219405	0.17329	0.202482	0.261932
26	0.137422	0.111014	0.212209	0.065619	0.445307	0.140575	0.117183	0.192179	0.210418	0.181325		26	0.200969	0.088663	0.182949	0.080931	0.050317	0.035036	0.049806	0.043493	0.054065	0.048742	0.083497		26	0.398382	0.309515	0.519194	0.696589	0.512339	0.454579	0.259638	0.236842	0.253227	0.404478
27	0.300669	0.227655	0.344231	0.093991	0.693691	0.43212	0.434785	0.288555	0.365559	0.353473		27	0.262723	0.164874	0.205406	0.099909	0.095924	0.161013	0.131905	0.122357	0.086607	0.050498	0.138122		27	0.512461	0.367832	0.673623	0.826892	0.796589	0.695126	0.358292	0.404382	0.319613	0.550534
28	0.488255	0.423911	0.467926	0.336849	0.805041	0.524703	0.780945	0.425264	0.563164	0.535118		28	0.291714	0.246501	0.249286	0.140625	0.161061	0.329215	0.228755	0.31398	0.125679	0.078129	0.216494		28	0.59298	0.434337	0.762696	0.913068	0.96696	0.831575	0.526312	0.5639	0.392179	0.66489
29	0.637064	0.565537	0.571864	0.70081	0.933627	0.901217	1	0.568933	0.755421	0.737164		29	0.320776	0.335919	0.318539	0.234278	0.284236	0.522987	0.311547	0.504423	0.18441	0.270786	0.32879		29	0.67592	0.448419	0.816004	0.961708	0.983496	0.902722	0.715609	0.718451	0.478238	0.744507
30	0.728081	0.635598	0.695148	1	0.992224	0.988285	0.891222	0.666152	0.880963	0.830853		30	0.329971	0.420263	0.407298	0.396714	0.443158	0.660441	0.365329	0.624649	0.253678	0.569566	0.447107		30	0.703328	0.462827	0.848662	0.983617	0.960899	0.954375	0.83783	0.743075	0.565397	0.784446
31	0.812345	0.727011	0.788586	0.981717	1	1	0.784781	0.764144	0.972581	0.87013		31	0.380749	0.497726	0.517016	0.546991	0.629993	0.676653	0.448997	0.770547	0.351472	0.796455	0.56166		31	0.734512	0.45537	0.860334	0.999135	0.929131	0.986462	0.920919	0.734855	0.65336	0.808231
32	0.866225	0.793297	0.846135	0.879523	0.996849	0.963476	0.662763	0.823894	0.995537	0.869745		32	0.475748	0.586852	0.654452	0.670523	0.785163	0.652461	0.570126	0.854215	0.45983	0.933543	0.664291		32	0.764639	0.494103	0.862621	0.987495	0.88828	0.988716	0.957355	0.743378	0.734536	0.824569
33	0.908699	0.908574	0.887004	0.803358	0.973687	0.937258	0.572854	0.858215	0.997479	0.871903		33	0.634052	0.674172	0.791098	0.769989	0.910318	0.583341	0.713195	0.90681	0.582953	0.998955	0.756488		33	0.802776	0.555553	0.874741	0.967044	0.854364	0.985059	0.983417	0.79882	0.834787	0.850729
34	0.929466	0.858773	0.921142	0.716593	0.937133	0.903424	0.48428	0.887757	1	0.84873		34	0.751759	0.747207	0.88721	0.843437	0.976371	0.562023	0.834639	0.941979	0.709372	0.994954	0.824895		34	0.788229	0.620288	0.877242	0.962331	0.837722	0.952186	0.989264	0.874163	0.903847	0.867252
35	0.958117	0.889556	0.984406	0.608235	0.946267	0.883312	0.400121	0.9435	0.972202	0.842857		35	0.840611	0.8304	0.94895	0.908666	0.998696	0.568794	0.910175	0.959839	0.817151	0.969191	0.875247		35	0.827793	0.693341	0.882089	0.941054	0.817111	0.90662	1	0.916192	0.947838	0.881337
36	0.958647	0.894472	0.990669	0.504562	0.930428	0.84528	0.330794	0.974747	0.930855	0.817828		36	0.903447	0.884181	0.983018	0.950718	0.991504	0.63155	0.970905	0.982085	0.920331	0.917087	0.913482		36	0.8379	0.727878	0.891165	0.92766	0.811326	0.865437	0.990563	0.938645	0.978963	0.885504
37	0.938082	0.949085	0.956213	0.424177	0.843855	0.818662	0.290323	0.978037	0.876559	0.78611		37	0.919309	0.945374	0.99362	0.965316	0.964161	0.790951	0.989403	0.990753	0.99051	0.864313	0.941371		37	0.893323	0.748323	0.896332	0.915698	0.831266	0.84078	0.985681	0.944407	0.999814	0.895069
38	0.961821	0.942462	0.937358	0.365539	0.785951	0.793568	0.254515	0.977671	0.842874	0.762418		38	0.898539	0.968081	0.988573	0.947071	0.93724	0.873549	0.991107	0.990115	0.997544	0.816644	0.940846		38	0.914223	0.725698	0.925254	0.909391	0.86232	0.805548	0.981399	0.977654	0.989461	0.898994
39	0.987736	0.940172	0.968783	0.307157	0.722384	0.746347	0.245573	1	0.773635	0.743532		39	0.863946	0.987506	0.970329	1	0.501742	0.914371	0.974605	0.983965	0.985587	0.775211	0.895726		39	0.950975	0.706775	0.952311	0.912374	0.867832	0.781846	0.974164	0.982276	0.996579	0.902792
40	1	0.937237	1	0.265051	0.646356	0.71296	0.233842	0.984256	0.744991	0.724966		40	0.862921	0.993355	0.948484	0.98745	0.858076	0.943176	0.954726	0.979697	0.968917	0.733625	0.923043		40	0.944033	0.675451	0.972202	0.904746	0.885621	0.773513	0.969256	0.981613	0.985976	0.899157
41	0.971889	0.933981	0.985164	0.234871	0.631512	0.67761	0.237133	0.954226	0.697354	0.702638		41	0.867092	0.983051	0.918638	0.953468	0.831649	0.95735	0.917389	0.970857	0.912713	0.701139	0.901335		41	0.938542	0.698374	0.986288	0.906541	0.916638	0.737835	0.964084	0.986189	0.978151	0.901405
42	0.965749	0.92511	0.941935	0.228412	0.602674	0.648004	0.244494	0.894243	0.67485	0.680608		42	0.903242	0.976945	0.893481	0.935859	0.796049	0.944105	0.875802	0.975623	0.867484	0.671281	0.883987		42	0.95605	0.741829	0.99415	0.921612	0.92194	0.72577	0.957893	0.958374	0.959255	0.904097
43	0.971909	0.924126	0.903875	0.200552	0.534537	0.60403	0.237028	0.822476	0.621164	0.646633		43	0.938886	0.969299	0.852933	0.90663	0.770264	0.974302	0.835856	0.970803	0.806733	0.638169	0.866387		43	0.971438	0.725544	0.995066	0.928777	0.934993	0.721691	0.951253	0.974952	0.942577	0.905143
44	0.966643	0.944194	0.869757	0.192716	0.500326	0.576525	0.229564	0.632915	0.594102	0.61186		44	0.96001	0.960103	0.823174	0.913264	0.743567	0.994615	0.793884	0.974185	0.760451	0.627279	0.855053		44	0.998616	0.77488	0.988445	0.920066	0.935988	0.722056	0.942288	0.935983	0.926723	0.905005
45	0.9613	0.939059	0.886224	0.16993	0.488034	0.548614	0.205359	0.947991	0.558615	0.633903		45	0.977426	0.940694	0.79478	0.922968	0.713744	0.988336	0.773729	0.968867	0.714721	0.60606	0.840133		45	0.980166	0.771169	0.99014	0.921146	0.940803	0.711031	0.929349	0.903397	0.888757	0.892884
46	0.94296	0.931788	0.876831	0.137873	0.449018	0.53797	0.200115	0.651449	0.531324	0.58437		46	0.984615	0.920165	0.764971	0.895015	0.687662	0.980362	0.74289	0.960053	0.671387	0.574138	0.818126		46	0.994487	0.835712	0.987453	0.922128	0.914203	0.697976	0.921697	0.863757	0.828247	0.885073
47	0.938995	0.947601	0.903408	0.125237	0.400212	0.506515	0.142813	0.499604	0.495652	0.551115		47	0.981027	0.908948	0.731338	0.850074	0.666743	0.958877	0.72438	0.947305	0.634981	0.540837	0.794451		47	0.984561	0.880328	0.975262	0.910198	0.926921	0.687668	0.910021	0.861526	0.804599	0.882343
48	0.940279	0.959552	0.886487	0.112913	0.363177	0.493943	0.041031	0.365852	0.462387	0.513958		48	0.972509	0.897741	0.689914	0.773039	0.638635	0.939018	0.70312	0.940875	0.5796	0.508684	0.764313		48	0.956252	0.922019	0.978709	0.926702	0.897942	0.685662	0.904001	0.835942	0.80078	0.878668
49	0.939519	0.967477	0.82903	0.094478	0.344149	0.467797	0.214113	0.291801	0.434313	0.509186		49	0.961086	0.892299	0.656102	0.716958	0.617437	0.914806	0.69329	0.928995	0.548762	0.484847	0.741458		49	0.931614	0.95332	0.967051	0.920085	0.890778	0.671261	0.879804	0.837238	0.773606	0.869417
50	0.920992	0.970514	0.739299	0.097742	0.315036	0.454453	0.172743	0.237854	0.410767	0.479934		50	0.93637	0.874284	0.61753	0.667313	0.59661	0.890217	0.683462	0.911325	0.520608	0.465883	0.71636		50	0.921695	0.962705	0.963203	0.918607	0.873061	0.66423	0.891464	0.849977	0.789683	0.870514
51	0.901379	0.97558	0.788359	0.080363	0.319932	0.436441	0.204101	0.423469	0.387761	0.501932		51	0.920186	0.871832	0.584872	0.468026	0.571237	0.868899	0.684898	0.897349	0.502746	0.44145	0.681149		51	0.914977	0.983011	0.961976	0.905018	0.87056	0.668828	0.87188	0.87681	0.788399	0.871273
52	0.901902	1	0.712831	0.075188	0.252711	0.410731	0.153628	0.477876	0.366544	0.48349		52	0.893817	0.866679	0.558933	0.731367	0.547404	0.818748	0.665919	0.879048	0.495174	0.423243	0.688033		52	0.882663	0.97271	0.949209	0.899783	0.857567	0.659643	0.831598	0.862523	0.788654	0.856039
53	0.881173	0.920351	0.648265	0.048798	0.232753	0.394691	0.130705	0.433659	0.340238	0.447848		53	0.843068	0.849802	0.526476	0.711996	0.528905	0.775103	0.657678	0.874364	0.480171	0.395483	0.664305		53	0.895264	0.879227	0.929166	0.899359	0.848263	0.650072	0.861056	0.853049	0.786025	0.844609
54	0.867093	0.914133	0.649976	0.058533	0.18968	0.3807	0.193705	0.405183	0.325406	0.442712		54	0.778077	0.836624	0.496002	0.692602	0.516007	0.758043	0.644235	0.870286	0.48114	0.379591	0.645261		54	0.902606	0.886999	0.914427	0.889594	0.831578	0.646397	0.825333	0.856445	0.767163	0.835616
55	0.852769	0.905286	0.597984	0.044704	0.165115	0.221414	0.109447	0.392923	0.304161	0.399312		55	0.726578	0.826931	0.46579	0.65883	0.497956	0.730108	0.643525	0.856402	0.483038	0.357663	0.624682		55	0.940353	0.8805	0.903661	0.886489	0.809189	0.643633	0.815222	0.855027	0.76411	0.833132
56	0.845984	0.902365	0.573529	0.03326	0.138968	0.270934	0.074174	0.392215	0.286997	0.390936		56	0.722606	0.817789	0.438447	0.640695	0.485287	0.699544	0.619963	0.834591	0.468348	0.341348	0.606862		56	0.9532	0.845169	0.897177	0.891393	0.796085	0.648076	0.804618	0.803576	0.765387	0.822742
57	0.818874	0.902243	0.566654	0.03231	0.135115	0.281569	0.146152	0.376504	0.265141	0.391618		57	0.717354	0.812082	0.415839	0.602511	0.480428	0.665918	0.609093	0.830041	0.454051	0.307235	0.589455		57	0.962352	0.821185	0.896699	0.884422	0.801721	0.551888	0.794044	0.817373	0.754205	0.809321
58	0.810562	0.886117	0.50367	0.035249	0.118777	0.289934	0.114978	0.362073	0.248888	0.374472		58	0.739285	0.799892	0.393461	0.581621	0.474278	0.625218	0.596362	0.815034	0.448264	0.278855	0.575227		58	0.97414	0.825559	0.931146	0.879976	0.769579	0.607828	0.790316	0.83245	0.748356	0.817706
59	0.797041	0.885514	0.491163	0.037744	0.122576	0.290208	-0.17091	0.330015	0.234905	0.335362		59	0.754192	0.794493	0.370541	0.552457	0.462023	0.598371	0.585998	0.804017	0.443317	0.271322	0.563673		59	0.963058	0.778304	0.855395	0.863288	0.771876	0.608669	0.784411	0.844541	0.741013	0.801173
60	0.792645	0.875705	0.504882	0.042937	0.100152	0.288194	0.118	0.319159	0.219823	0.362389		60	0.758329	0.782063	0.351057	0.520009	0.439953	0.576884	0.57012	0.781526	0.434751	0.267677	0.548237		60	0.960833	0.774403	0.902689	0.864329	0.744488	0.604568	0.772349	0.834386	0.708524	0.796285
61	0.774764	0.872115	0.463527	0.034305	0.091133	0.281126	0.124912	0.306224	0.20571	0.350424		61	0.762981	0.780471	0.337377	0.498912	0.426079	0.552357	0.562315	0.757823	0.423449	0.316946	0.541871		61	0.96645	0.725881	0.891535	0.872986	0.755027	0.604181	0.766151	0.815537	0.705246	0.789222
62	0.749602	0.858806	0.406277	0.021946	0.083983	0.279526	0.123544	0.2993	0.200463	0.335939		62	0.766074	0.767208	0.319293	0.483902	0.410911	0.534828	0.555878	0.746428	0.411222	0.305644	0.530139		62	0.953308	0.674862	0.871525	0.866548	0.511116	0.59982	0.758754	0.814061	0.694431	0.74938
63	0.741802	0.845316	0.363526	0.026106	0.083501	0.266427	0.113173	0.286349	0.179963	0.322907		63	0.753812	0.758345	0.304054	0.447733	0.390423	0.525733	0.551444	0.727191	0.385765	0.291233	0.513573		63	0.949323	0.630522	0.862564	0.879079	0.706545	0.596265	0.751527	0.833687	0.67206	0.764619
64	0.72605	0.837809	0.346478	0.027461	0.08674	0.261366	0.102211	0.265396	0.171054	0.31384		64	0.75035	0.766506	0.294202	0.417488	0.37109	0.521121	0.545736	0.716772	0.362214	0.278373	0.502385		64	0.940908	0.64823	0.848285	0.879211	0.68649	0.59549	0.750386	0.782544	0.679313	0.756762
65	0.702949	0.82445	0.295294	0.019983	0.076382	0.251648	0.100414	0.261727	0.166711	0.299951		65	0.745801	0.7505	0.282508	0.389083	0.364405	0.507255	0.520697	0.694531	0.333557	0.267902	0.485624		65	0.917245	0.631346	0.828587	0.870189	0.680471	0.59957	0.782004	0.726156	0.689811	0.747264
66	0.696367	0.817139	0.267679	-0.00929	0.033541	0.240222	0.074686	0.230826	0.143804	0.277219		66	0.728774	0.739736	0.265419	0.371326	0.344908	0.49748	0.502291	0.680024	0.307795	0.253013	0.469077		66	0.896849	0.634662	0.811368	0.728307	0.664072	0.600252	0.771994	0.692772	0.675901	0.719575
67	0.659792	0.839809	0.232616	-0.00615	0.048259	0.233845	0.060314	0.192729	0.129712	0.265658		67	0.716494	0.736634	0.256951	0.365836	0.32855	0.462187	0.474483	0.659601	0.279364	0.240242	0.452034		67	0.886089	0.596497	0.798118	0.862774	0.640656	0.590889	0.767837	0.657147	0.66039	0.717822
68	0.628483	0.842427	0.194917	-0.01332	0.033583	0.222551	0.058704	0.141281	0.115689	0.247146		68	0.707246	0.732125	0.241285	0.345845	0.313467	0.430142	0.467033	0.645909	0.249171	0.23155	0.436377		68	0.8855	0.604234	0.788986	0.865847	0.63472	0.59561	0.762171	0.640215	0.587027	0.707146
69	0.607272	0.828958	0.171664	-0.00343	0.031177	0.216778	0.052778	0.108674	0.102963	0.235204		69	0.68353	0.70918	0.231815	0.336662	0.300583	0.420945	0.466208	0.632082	0.215225	0.21303	0.420926		69	0.865066	0.579079	0.782095	0.852787	0.632654	0.593909	0.750711	0.613769	0.43914	0.678801
70	0.583878	0.807935	0.145253	-0.01567	0.046527	0.216288	0.048504	0.093877	0.093276	0.22443		70	0.650386	0.716948	0.2246	0.332126	0.29129	0.399833	0.452769	0.624374	0.187588	0.210606	0.409052		70	0.86015	0.53186	0.773889	0.84957	0.625021	0.599754	0.742558	0.61085	0.575528	0.685465
71	0.569179	0.797968	0.115924	-0.02852	0.021019	0.197434	0.0396	0.085183	0.087671	0.209495		71	0.596075	0.689685	0.221079	0.325251	0.269347	0.377174	0.438316	0.618716	0.163408	0.206013	0.390506		71	0.883802	0.553665	0.772457	0.834602	0.610163	0.590266	0.732154	0.608632	0.57672	0.684718
72	0.554159	0.793376	0.07184	-0.0293	0.02452	0.200486	0.023981	0.080168	0.075365	0.199399		72	0.566943	0.701418	0.209262	0.306118	0.258707	0.353691	0.434488	0.606183	0.149294	0.197872	0.378398		72	0.881106	0.577426	0.773711	0.836675	0.606211	0.587509	0.723469	0.609984	0.557097	0.683688
73	0.545767	0.771253	0.053604	-0.02061	0.024609	0.198733	0.021899	0.093019	0.067861	0.195127		73	0.567947	0.693031	0.204877	0.307476	0.249025	0.338788	0.428202	0.582671	0.129849	0.192334	0.36942		73	0.849752	0.602518	0.766009	0.825226	0.610636	0.578538	0.710656	0.622107	0.542574	0.678668
74	0.524886	0.772664	0.05875	-0.03676	0.020623	0.193467	0.016647	0.10768	0.059408	0.190819		74	0.583834	0.676666	0.196472	0.282269	0.241386	0.330468	0.422753	0.552628	0.111008	0.1735	0.357098		74	0.813663	0.603159	0.760018	0.842998	0.617426	0.581405	0.705539	0.648388	0.532435	0.678337
75	0.502928	0.778829	0.054178	-0.02803	0.027491	0.183799	0.014863	0.111721	0.047353	0.188126		75	0.608185	0.677398	0.187848	0.273737	0.237476	0.309397	0.415872	0.534155	0.094809	0.161232	0.350011		75	0.823755	0.597169	0.752405	0.843513	0.6106	0.581733	0.70445	0.638638	0.524261	0.675169
76	0.474946	0.754464	0.025865	-0.02283	0.017591	0.179216	0.017703	0.148874	0.050506	0.182926		76	0.620632	0.667242	0.177974	0.267912	0.226835	0.300135	0.40569	0.517819	0.087663	0.148626	0.342053		76	0.824063	0.591491	0.745925	0.839654	0.608768	0.649905	0.689197	0.65687	0.509595	0.679496
77	0.468608	0.738386	-0.01323	-0.0223	0.025989	0.171957	0.012025	0.163352	0.04547	0.176696		77	0.641396	0.663379	0.174926	0.252324	0.224328	0.283874	0.392223	0.502287	0.077236	0.140409	0.335238		77	0.788126	0.536958	0.748233	0.829916	0.607601	0.65365	0.678601	0.671019	0.495715	0.667758
78	0.448803	0.717978	-0.00344	-0.02289	0.010092	0.17165	0.005605	0.153673	0.041336	0.169201		78	0.647354	0.65672	0.170909	0.234291	0.215518	0.285455	0.384011	0.486012	0.066777	0.133725	0.328077		78	0.819856	0.542167	0.737476	0.832446	0.602405	0.645119	0.665588	0.645644	0.49135	0.664672
79	0.43294	0.725428	-0.06313	-0.00996	0.010078	0.16561	0.002313	0.154049	0.036827	0.161573		79	0.646326	0.642845	0.16485	0.214054	0.207283	0.277162	0.364127	0.475857	0.054407	0.127086	0.3174		79	0.851555	0.518837	0.738182	0.821397	0.59113	0.635891	0.653804	0.6323	0.473878	0.657442
80	0.43043	0.706309	-0.08644	0.000464	0.013692	0.155502	0.000165	0.151417	0.024657	0.155133		80	0.651646	0.647324	0.160034	0.201823	0.199215	0.290305	0.355184	0.458592	0.046271	0.11976	0.313016		80	0.848682	0.47974	0.736753	0.808497	0.576029	0.65566	0.648665	0.591795	0.467545	0.64593
81	0.414101	0.695615	-0.04861	-0.01672	0.017929	0.152806	-0.0054	0.124477	0.022743	0.15077		81	0.655204	0.646688	0.15964	0.187744	0.186639	0.287168	0.347399	0.44523	0.038962	0.095784	0.305046		81	0.855632	0.448995	0.733425	0.799143	0.550914	0.660136	0.65139	0.548928	0.465663	0.634914
82	0.393692	0.689443	-0.0642	-0.0165	0.009546	0.155166	-0.02054	0.095716	0.01492	0.139694		82	0.643548	0.636327	0.156136	0.19329	0.177406	0.275976	0.337589	0.433291	0.03213	0.086076	0.297177		82	0.868904	0.45241	0.719927	0.78703	0.530926	0.671452	0.64372	0.483261	0.468599	0.625137
83	0.387951	0.691573	-0.07297	-0.01129	0.00764	0.142019	-0.00954	0.063222	0.00465	0.133696		83	0.629212	0.622749	0.151847	0.195382	0.171195	0.268427	0.335887	0.412157	0.030172	0.083527	0.290056		83	0.838158	0.443668	0.66248	0.777921	0.532952	0.670114	0.643104	0.404616	0.472863	0.605097
84	0.367576	0.688754	-0.08224	-0.00632	0.006445	0.136289	-0.03038	0.037659	0.003072	0.12454		84	0.617369	0.622999	0.145452	0.188422	0.158145	0.263521	0.337397	0.391565	0.021435	0.077943	0.282425		84	0.830927	0.514444	0.698035	0.78069	0.515391	0.680421	0.636539	0.396766	0.485726	0.615438

## Sheet: Figure S2
Figure S2B			Figure S2D
Total biotinylation			Total biotinylation
Experiment 1	1.22297		Experiment 1	1.08696
Experiment 2	1.0582		Experiment 2	1.23404
Experiment 3	0.944954		Experiment 3	0.911111
Experiment 4	0.947712		Experiment 4	1.06557

## Sheet: Figure S3
Figure S3B			Figure S3C											Figure S3E			Figure S3F												Figure S3G
Intracellular NPTX1-pH														Intracellular ATG9A-pH															pHluorin					Synaptic cleft isolation (as in Fig. 4F)
			Time (s)	Neuron 1	Neuron 2	Neuron 3	Neuron 4	Neuron 5	Neuron 6	Neuron 7	Neuron 8	Average					Time (s)	Neuron 1	Neuron 2	Neuron 3	Neuron 4	Neuron 5	Neuron 6	Neuron 7	Neuron 8	Neuron 9	Average		Syp1	vGlut1	NPTX1	ATG9A	Syt1	Syp1	vGlut1	NPTX1	ATG9A	Syt1
Neuron 1	97.689		0	0.045002	0.008725	0.013967	-0.02861	0.012296	-0.0066	-0.03575	0.075013	0.010506		Neuron 1	90.6045		0	-0.01702	0.004831	0.008812	-0.00944	0.01923	0.039344	0.03316	-0.02517	0.034157	0.009767		3.76	8.67	2.14	2.8	2.65	2.73	6.18	7.44	1.81	1.84
Neuron 2	90.5609		0.2	0.045899	0.009118	0.014333	-0.02689	0.013968	-0.00351	-0.01987	0.080074	0.01414		Neuron 2	82.3954		0.2	-0.01671	0.00422	0.003191	-0.0159	0.018816	0.041464	0.038068	-0.01851	0.033516	0.009795		2.65	2.13	3.57	1.38	1.35	3.73	2.12	0.43	1.57	2.16
Neuron 3	98.6015		0.4	0.044695	0.00876	0.018597	-0.02592	0.013949	-0.0022	-0.03274	0.067475	0.011578		Neuron 3	91.5076		0.4	-0.01575	0.00438	0.007048	-0.01422	0.022477	0.039448	0.037912	-0.02656	0.032083	0.009647		3.32	8.22	1.47	2.44	2.46	5.79	2.68	2.05	1.01	1.94
Neuron 4	98.2625		0.6	0.048538	0.008113	0.016994	-0.03355	0.012244	0.001581	-0.03042	0.044142	0.008455		Neuron 4	91.2429		0.6	-0.02071	0.005845	0.00433	-0.01268	0.016568	0.040053	0.033461	-0.02414	0.036337	0.008785		4.66	2.21	1.52	2.53	1.26	2.19	1.46	1.77	0.9	2.57
Neuron 5	89.9803		0.8	0.047931	0.010133	0.015883	-0.02788	0.014063	-0.00031	-0.02933	0.019229	0.006217		Neuron 5	89.1107		0.8	-0.01857	0.007439	0.004255	-0.0102	0.02257	0.044359	0.038073	-0.02387	0.032661	0.010746		1.69	3.89	1.67	3.03	2.11	0.89	1.4	4.56	1.25	1.38
Neuron 6	83.6481		1	0.047925	0.009407	0.013195	-0.0254	0.012793	0.000749	-0.02497	0.017281	0.006373		Neuron 6	77.337		1	-0.02029	0.009267	0.011719	-0.00726	0.019855	0.041259	0.034416	-0.01499	0.034204	0.01202		4.27	14.9	1.46	1.96	3.62	2.36	5.61	1.72	1.76	2.23
Neuron 7	60.9779		1.2	0.050925	0.011857	0.010437	-0.02484	0.010325	0.003248	-0.01936	0.031363	0.009244		Neuron 7	93.0855		1.2	-0.02231	0.01053	0.001982	-0.0176	0.013652	0.04478	0.03861	-0.02164	0.033846	0.009094		4.01	19.56	1.11	3.52	2.52	12.57	1.2	1.37	1.31	2.73
Neuron 8	48.4153		1.4	0.047516	0.012884	0.006907	-0.02552	0.011106	-0.00332	-0.01864	0.008198	0.004892		Neuron 8	88.7412		1.4	-0.02155	0.009765	0.006333	-0.01591	-0.03945	0.04409	0.037401	-0.02004	0.029401	0.003338		5.15	6.73	1.1	3.94		2.79	1.44	2.78		2.26
Neuron 9	97.6213		1.6	0.049799	0.013827	0.007144	-0.02237	0.008855	-0.00197	-0.02835	0.022357	0.006162		Neuron 9	90.6262		1.6	-0.02063	0.008683	0.008348	-0.01363	-0.06939	0.042093	0.034897	-0.02942	0.030736	-0.00092		1.85			3.88						2.92
Neuron 10	97.8062		1.8	0.049671	0.013642	0.010638	-0.02053	0.003755	-0.00026	-0.01894	0.013846	0.006478		Neuron 10	88.5897		1.8	-0.02351	0.007768	0.008608	-0.00551	-0.0742	0.044562	0.035152	-0.03131	0.027713	-0.00119		4.53
Neuron 11	94.8216		2	0.047775	0.014559	0.017564	-0.01889	-0.02884	0.002774	-0.02376	0.017525	0.003589		Neuron 11	92.7739		2	-0.01898	0.014729	0.011325	-0.011	-0.03701	0.045606	0.036971	-0.02828	0.02941	0.004752
Neuron 12	81.6809		2.2	0.050142	0.01433	0.01191	-0.02471	-0.04961	-0.00061	-0.03005	0.008683	-0.00249					2.2	-0.02191	0.004895	0.012624	-0.00902	-0.00658	0.043942	0.03971	-0.0228	0.034424	0.008365
			2.4	0.05095	0.014373	0.015184	-0.0226	-0.05597	0.003593	-0.02448	0.020858	0.000239					2.4	-0.02278	0.005376	0.011803	-0.01546	0.000605	0.043146	0.042514	-0.02539	0.035845	0.008408		pHluorin					Synaptic cleft isolation
			2.6	0.051436	0.01357	0.016792	-0.02653	-0.04906	0.00118	-0.02584	0.000231	-0.00228					2.6	-0.01982	0.007287	0.015802	-0.01242	0.002943	0.044844	0.035496	-0.02454	0.030831	0.008936		Syp1	vGlut1	NPTX1	ATG9A	Syt1	Syp1	vGlut1	NPTX1	ATG9A	Syt1
			2.8	0.050475	0.015224	0.011583	-0.02752	-0.00816	-0.00034	-0.01957	0.008976	0.003833					2.8	-0.02133	0.007353	0.01358	-0.01543	0.010415	0.046806	0.038765	-0.02517	0.026712	0.009079		averages					averages
			3	0.050261	0.01709	0.015622	-0.02713	0.002257	0.006225	-0.01646	0.008368	0.007029					3	-0.02203	0.007403	0.01341	-0.01166	0.011887	0.045873	0.043644	-0.02356	0.030939	0.010655		3.589	8.28875	1.755	2.83111	2.28143	4.131	2.761	2.765	1.373	2.226
			3.2	0.050396	0.015342	0.02039	-0.02628	0.005484	0.00483	-0.02845	-0.00414	0.004697					3.2	-0.02259	0.007985	0.018354	-0.01346	0.016938	0.046239	0.039984	-0.02728	0.034278	0.011161		SEM					SEM
			3.4	0.049455	0.01578	0.014177	-0.0354	0.004729	0.002123	-0.01932	-0.00166	0.003735					3.4	-0.0244	0.010404	0.021955	-0.01442	0.010507	0.04625	0.042895	-0.02453	0.036011	0.011629		0.376001	2.18583	0.284046	0.287544	0.306931	1.305	0.7065	0.7914	0.134	0.1584
			3.6	0.049334	0.016427	0.015306	-0.02876	0.003171	0.001429	-0.02132	0.008931	0.005565					3.6	-0.02337	0.008269	0.025017	-0.01325	0.011483	0.045472	0.041367	-0.03288	0.038012	0.011124
			3.8	0.051137	0.016475	0.014212	-0.032	0.003273	0.004482	-0.02697	-0.0106	0.002501					3.8	-0.02413	0.009129	0.015179	-0.01542	0.015834	0.050736	0.0419	-0.03368	0.03808	0.010848
			4	0.052676	0.017106	0.018847	-0.03039	0.004266	0.005059	-0.0225	-0.00372	0.005168					4	-0.02411	0.010919	0.018394	-0.01772	0.014803	0.051823	0.039807	-0.02881	0.032351	0.010828
			4.2	0.054021	0.017787	0.017208	-0.02352	0.002385	0.002083	-0.02597	0.014965	0.00737					4.2	-0.02175	0.012792	0.018082	-0.02062	0.012842	0.05369	0.041001	-0.02969	0.033365	0.011079
			4.4	0.054338	0.01936	0.013613	-0.02928	0.0013	0.002574	-0.02367	0.000166	0.0048					4.4	-0.02532	0.012345	0.017499	-0.01943	0.007701	0.050813	0.041087	-0.02824	0.034413	0.010097
			4.6	0.054338	0.019555	-0.02459	-0.02819	0.002709	0.008592	-0.02984	0.038641	0.005152					4.6	-0.02852	0.012555	0.016674	-0.01776	0.019466	0.052376	0.038417	-0.0292	0.026746	0.010084
			4.8	0.054011	0.018931	-0.1072	-0.02336	0.00375	0.007129	-0.03061	0.034709	-0.00533					4.8	-0.02753	0.01257	0.017052	-0.01688	0.021211	0.051328	0.041417	-0.02933	0.038609	0.01205
			5	0.053546	0.020749	-0.14507	-0.01978	0.000498	-0.0028	-0.03136	0.014605	-0.0137					5	-0.04984	0.014862	0.017344	-0.01704	0.014895	0.052888	0.040303	-0.0236	0.035239	0.009451
			5.2	0.052171	0.022243	-0.15961	-0.01245	0.000341	-0.00242	-0.03631	0.01548	-0.01507					5.2	-0.0717	0.01409	0.025774	-0.01452	0.024741	0.050141	0.043912	-0.02623	0.02885	0.00834
			5.4	0.063765	0.021411	-0.13471	-0.01221	-0.00104	-0.00984	-0.03485	0.002019	-0.01318					5.4	-0.08341	0.016783	0.030604	-0.0152	0.017146	0.050561	0.044209	-0.0224	0.029534	0.007536
			5.6	0.064161	0.021941	-0.0537	-0.01644	-0.00097	-0.00132	-0.0241	0.001297	-0.00114					5.6	-0.09164	0.014917	0.021786	-0.01777	0.014743	0.048503	0.046429	-0.02633	0.034186	0.004981
			5.8	0.066244	0.021322	-0.02614	-0.01247	-0.0024	-0.00568	-0.02531	0.002631	0.002275					5.8	-0.06669	0.013069	0.025801	-0.01569	0.017712	0.048431	0.046732	-0.02176	0.037376	0.009442
			6	0.065309	0.020995	-0.01971	-0.01242	-0.00104	-0.00501	-0.0316	0.005701	0.002777					6	-0.03804	0.017689	0.030215	-0.01465	0.01666	0.043704	0.048927	-0.0238	0.033468	0.012685
			6.2	0.067052	0.021893	-0.01268	-0.01238	-0.0008	-0.00705	-0.02405	0.005453	0.004679					6.2	-0.03428	0.016435	0.029329	-0.01292	0.015118	0.049969	0.04985	-0.02137	0.036053	0.014243
			6.4	0.068025	0.023965	-0.01301	-0.01666	0.002828	-0.01017	-0.03012	0.005683	0.003817					6.4	-0.03458	0.017348	0.024842	-0.01436	0.018414	0.050344	0.05569	-0.02245	0.039088	0.014927
			6.6	0.069268	0.025563	-0.01547	-0.01771	0.007102	-0.01239	-0.02381	0.013737	0.005787					6.6	-0.03481	0.020129	0.033664	-0.02044	0.019361	0.050186	0.053417	-0.02651	0.036123	0.014569
			6.8	0.069459	0.0237	-0.01461	-0.0106	0.008422	-0.00827	-0.03638	5.07e-05	0.003971					6.8	-0.03422	0.017481	0.033215	-0.0201	-0.00344	0.046353	0.050921	-0.02756	0.036459	0.011012
			7	0.067601	0.025476	-0.01137	-0.00252	0.006161	-0.01141	-0.02385	0.014995	0.008135					7	-0.03655	0.01754	0.034544	-0.01343	-0.00381	0.04741	0.053002	-0.02397	0.036553	0.012366
			7.2	0.069518	0.026342	-0.01004	-0.01555	0.006248	-0.01022	-0.01641	0.025416	0.009413					7.2	-0.03671	0.019597	0.042263	-0.01434	-0.00508	0.050348	0.056958	-0.02973	0.039525	0.013648
			7.4	0.06775	0.026025	-0.0109	-0.0097	0.005913	-0.00826	-0.00985	0.021139	0.010265					7.4	-0.03852	0.022737	0.043545	-0.01913	-0.00442	0.049464	0.054416	-0.02713	0.041675	0.013627
			7.6	0.064814	0.02197	-0.01694	0.002408	0.003618	-0.00817	-0.02026	0.01227	0.007463					7.6	-0.03754	0.021635	0.050969	-0.0152	-0.00494	0.048782	0.057118	-0.02556	0.041832	0.015232
			7.8	0.065211	0.022921	-0.00766	0.016188	0.006363	-0.01026	-0.00757	-0.00156	0.010454					7.8	-0.03961	0.022384	0.050139	-0.01129	0.011331	0.045729	0.062946	-0.0223	0.036973	0.017367
			8	0.066812	0.024468	-0.00629	0.01551	0.004107	-0.00688	-0.00978	0.023305	0.013907					8	-0.03993	0.023254	0.05219	-0.00713	0.034131	0.049674	0.063853	-0.02664	0.040502	0.021101
			8.2	0.066983	0.023006	-0.00826	0.016036	0.003611	-0.01016	-0.0176	0.016808	0.011304					8.2	-0.04219	0.025179	0.055956	-0.00875	0.028627	0.049796	0.061594	-0.02608	0.039777	0.020434
			8.4	0.068243	0.024436	-0.00361	0.013527	0.005313	-0.00546	-0.01512	0.024532	0.013983					8.4	-0.042	0.023403	0.060161	-0.00723	0.02889	0.049449	0.065727	-0.02221	0.043971	0.022241
			8.6	0.068888	0.02418	-0.00367	0.009601	0.004401	-0.0017	-0.02222	0.003703	0.010398					8.6	-0.04371	0.021243	0.053782	-0.00896	0.031054	0.0488	0.062435	-0.02175	0.044337	0.020804
			8.8	0.068062	0.024767	0.004148	0.009889	0.006498	-0.04495	-0.02556	0.00119	0.005506					8.8	-0.04377	0.022118	0.05947	-0.0029	0.037162	0.048771	0.064423	-0.0227	0.04358	0.022905
			9	0.068012	0.028154	0.00631	0.016039	0.0104	-0.07664	-0.0193	0.015732	0.006089					9	-0.0459	0.020241	0.057598	0.002212	0.034365	0.048704	0.066903	-0.00825	0.046082	0.024661
			9.2	0.067679	0.029116	0.003714	0.024816	0.009541	-0.09575	-0.01117	0.004983	0.004116					9.2	-0.04621	0.023056	0.060508	0.004199	0.028953	0.049297	0.066425	-0.00954	0.039211	0.023989
			9.4	0.067189	0.030327	0.006375	0.033055	0.010732	-0.10689	-0.00195	0.003318	0.005269					9.4	-0.04668	0.022001	0.058688	0.002251	0.029852	0.046984	0.060367	-0.00272	0.039384	0.023347
			9.6	0.069323	0.030161	0.018946	0.033905	0.008873	-0.11904	0.004077	0.009511	0.006969					9.6	-0.04753	0.024092	0.063399	0.008764	0.029084	0.049163	0.066739	0.006162	0.039836	0.026635
			9.8	0.072122	0.030644	0.009208	0.043128	0.007277	-0.12754	0.006561	0.014338	0.006967					9.8	-0.04783	-0.01301	0.058056	0.012679	0.033479	0.047437	0.061929	0.011435	0.041639	0.022869
			10	0.074528	0.03155	0.01951	0.051506	0.018197	-0.13481	0.004904	0.014177	0.009946					10	-0.04941	-0.04633	0.064419	0.016763	0.034501	0.048249	0.069934	0.017866	0.043526	0.022168
			10.2	0.073952	0.03918	0.019131	0.065165	0.023343	-0.14033	-0.00483	0.011131	0.010842					10.2	-0.04675	-0.05816	0.057027	0.012038	0.037046	0.04724	0.07235	0.022641	0.039309	0.020305
			10.4	0.076565	0.048049	0.027389	0.076053	0.023083	-0.13955	-0.00215	0.003764	0.01415					10.4	-0.04986	-0.06987	0.062459	0.015992	0.038496	0.045854	0.073083	0.018899	0.048247	0.020366
			10.6	0.079063	0.057027	0.02928	0.077631	0.018473	-0.14068	-0.01377	0.00286	0.013735					10.6	-0.04889	-0.04151	0.060606	0.02052	0.044261	0.049942	0.072486	0.014895	0.051315	0.024848
			10.8	0.083591	0.070968	0.038422	0.084462	0.023028	-0.04748	-0.00673	0.012657	0.032364					10.8	-0.04907	0.01682	0.06647	0.020073	0.042313	0.050703	0.077943	0.026698	0.050287	0.033582
			11	0.086068	0.081736	0.046644	0.086601	0.032818	0.049381	0.00078	0.003677	0.048463					11	-0.04814	0.027682	0.058242	0.016018	0.041573	0.048602	0.073671	0.028755	0.050703	0.033012
			11.2	0.086328	0.08696	0.054885	0.101118	0.028574	0.070363	0.002572	0.020641	0.05643					11.2	-0.05101	0.025484	0.06439	0.01555	0.039058	0.052877	0.075623	0.024045	0.047406	0.032603
			11.4	0.088533	0.0967	0.067161	0.091133	0.027635	0.072021	-0.0039	0.013175	0.056558					11.4	-0.05259	0.028329	0.06401	0.016046	0.041767	0.052516	0.075258	0.032787	0.052847	0.034552
			11.6	0.091742	0.112047	0.07343	0.114259	0.025941	0.075668	0.001881	0.020698	0.064458					11.6	-0.05246	0.025251	0.071762	0.044397	0.04173	0.050816	0.081156	0.03678	0.054697	0.039347
			11.8	0.093106	0.120723	0.077854	0.122229	0.029783	0.074397	-0.00509	0.017326	0.066292					11.8	-0.05433	0.030373	0.07371	0.029778	0.044462	0.051982	0.087441	0.037636	0.052254	0.039256
			12	0.093457	0.126018	0.085364	0.122312	0.032616	0.081787	-0.00697	0.017951	0.069067					12	-0.05146	0.033958	0.070891	0.006225	0.047324	0.0495	0.085732	0.047279	0.053147	0.038066
			12.2	0.094344	0.136284	0.096225	0.137734	0.029811	0.114883	0.00087	0.00886	0.077376					12.2	-0.05129	0.037545	0.07929	0.008055	0.045584	0.052308	0.095107	0.055514	0.059844	0.04244
			12.4	0.095279	0.150519	0.09267	0.143601	0.02512	0.129246	-0.00202	0.036164	0.083822					12.4	-0.05194	0.035873	0.076527	0.055169	0.043755	0.050924	0.094003	0.065609	0.060051	0.047775
			12.6	0.09415	0.158186	0.097393	0.148149	0.026544	0.135637	-0.0081	0.057527	0.088686					12.6	-0.05502	0.029208	0.077663	0.056584	0.047914	0.052265	0.091761	0.077608	0.064072	0.049117
			12.8	0.092832	0.163833	0.096903	0.165063	0.029579	0.143509	-0.00473	0.068207	0.094399					12.8	-0.05633	0.034739	0.083309	0.046098	0.047675	0.054423	0.103071	0.089211	0.062985	0.051686
			13	0.095635	0.167678	0.108851	0.166226	0.037437	0.147984	0.007011	0.099349	0.103771					13	-0.05211	0.035167	0.081455	0.049526	0.051633	0.055239	0.098843	0.095645	0.065127	0.053392
			13.2	0.103704	0.172063	0.114801	0.171238	0.041694	0.152323	0.007059	0.102934	0.108227					13.2	-0.05324	0.029214	0.078322	0.047931	0.05131	0.057582	0.104229	0.110811	0.069265	0.055047
			13.4	0.105912	0.180538	0.114826	0.166406	0.039248	0.152249	0.006204	0.102276	0.108457					13.4	-0.05144	0.032084	0.087084	0.051653	0.054777	0.055848	0.102669	0.129898	0.067552	0.058902
			13.6	0.111867	0.189477	0.115852	0.172782	0.038876	0.158549	0.013404	0.083746	0.110569					13.6	-0.04507	0.032454	0.094202	0.053439	0.058377	0.056147	0.11118	0.130702	0.064693	0.061791
			13.8	0.112474	0.197079	0.121083	0.173766	0.038906	0.162779	0.028316	0.102888	0.117162					13.8	-0.03745	0.028959	0.096432	0.05538	0.068264	0.05654	0.111623	0.145742	0.067138	0.065848
			14	0.115096	0.196157	0.144107	0.181083	0.039423	0.156602	0.03007	0.087275	0.118727					14	-0.02551	0.03134	0.10854	0.064626	0.071235	0.058074	0.115767	0.157892	0.069933	0.072433
			14.2	0.115111	0.201239	0.140545	0.177664	0.039158	0.169397	0.031487	0.111303	0.123238					14.2	-0.01148	0.030665	0.110666	0.060988	0.072437	0.057217	0.123722	0.169522	0.078687	0.076936
			14.4	0.116185	0.206308	0.151678	0.177417	0.038905	0.167213	0.035273	0.103913	0.124611					14.4	0.001093	0.034793	0.117192	0.067324	0.084534	0.059788	0.127772	0.18373	0.073976	0.083356
			14.6	0.117198	0.211741	0.149417	0.176614	0.040603	0.170659	0.034382	0.095503	0.124515					14.6	0.015513	0.031235	0.127163	0.06701	0.084965	0.061317	0.136332	0.205984	0.071223	0.088971
			14.8	0.120119	0.215324	0.158902	0.196055	0.040844	0.182619	0.041057	0.113499	0.133552					14.8	0.022677	0.036129	0.13459	0.069874	0.085828	0.065571	0.135575	0.210511	0.086188	0.094105
			15	0.124387	0.220378	0.162661	0.201599	0.040168	0.179539	0.041977	0.123176	0.136736					15	0.03675	0.033305	0.142613	0.085409	0.090351	0.064826	0.14121	0.220077	0.085224	0.099974
			15.2	0.126914	0.230505	0.163921	0.208847	0.038184	0.195396	0.040578	0.121048	0.140674					15.2	0.047509	0.033102	0.157591	0.0937	0.094797	0.071762	0.144951	0.241806	0.084408	0.107736
			15.4	0.12739	0.240938	0.172206	0.220525	0.041197	0.201159	0.035961	0.135499	0.146859					15.4	0.059655	0.032659	0.165736	0.10142	0.099804	0.076583	0.147555	0.247317	0.083894	0.112736
			15.6	0.127667	0.247699	0.167226	0.213767	0.037667	0.21386	0.036426	0.1073	0.143952					15.6	0.06534	0.036389	0.176238	0.105969	0.095378	0.079859	0.153272	0.259451	0.08895	0.117872
			15.8	0.128949	0.256858	0.1815	0.217095	0.038189	0.213148	0.038772	0.124623	0.149892					15.8	0.074422	0.033762	0.188042	0.117271	0.102424	0.083574	0.153433	0.277434	0.095887	0.125139
			16	0.138278	0.264166	0.175803	0.223107	0.038388	0.218334	0.045527	0.113457	0.152133					16	0.081303	0.039199	0.197426	0.12119	0.112044	0.08869	0.159264	0.27843	0.094193	0.130193
			16.2	0.14238	0.270099	0.180606	0.230851	0.042283	0.218783	0.044676	0.119212	0.156111					16.2	0.085435	0.038335	0.213234	0.135407	0.11563	0.09009	0.165381	0.293659	0.09718	0.13715
			16.4	0.14285	0.279146	0.190943	0.23806	0.044867	0.213105	0.035582	0.115286	0.15748					16.4	0.091215	0.039805	0.227825	0.135131	0.110892	0.09463	0.178198	0.297657	0.101422	0.141864
			16.6	0.151048	0.287111	0.193213	0.2501	0.044523	0.219985	0.031541	0.123994	0.162689					16.6	0.096596	0.041178	0.237555	0.143035	0.112166	0.098416	0.174891	0.317783	0.100201	0.146869
			16.8	0.156501	0.299718	0.192634	0.251	0.042622	0.233291	0.035926	0.093228	0.163115					16.8	0.101973	0.038248	0.240829	0.153358	0.121448	0.103602	0.183543	0.31924	0.103598	0.15176
			17	0.161778	0.307196	0.192902	0.259142	0.046934	0.224334	0.037844	0.098296	0.166053					17	0.104518	0.044427	0.258094	0.160416	0.126334	0.106206	0.189006	0.319103	0.099936	0.156449
			17.2	0.163374	0.315546	0.196697	0.265111	0.054761	0.23624	0.038815	0.123994	0.174317					17.2	0.112149	0.042357	0.27137	0.162658	0.124797	0.110663	0.195704	0.333056	0.100617	0.161486
			17.4	0.165328	0.322001	0.192577	0.268135	0.059165	0.237092	0.028004	0.093228	0.170691					17.4	0.112469	0.044491	0.279552	0.172518	0.127919	0.113269	0.198813	0.337612	0.103426	0.165563
			17.6	0.181039	0.321925	0.195459	0.270743	0.064246	0.24375	0.031351	0.098296	0.175851					17.6	0.115482	0.047702	0.28575	0.18257	0.137133	0.114121	0.205369	0.348515	0.110027	0.171852
			17.8	0.178945	0.323871	0.20043	0.280684	0.065637	0.243025	0.042326	-0.00434	0.166322					17.8	0.114542	0.048984	0.298503	0.184872	0.141181	0.118515	0.214476	0.352642	0.109333	0.175894
			18	0.180568	0.326733	0.202248	0.283031	0.071183	0.243157	0.032628	0.060854	0.17505					18	0.116674	0.049079	0.30044	0.190076	0.144255	0.122838	0.217292	0.355679	0.110051	0.178487
			18.2	0.182572	0.329671	0.1979	0.279221	0.072665	0.243477	0.035467	0.078332	0.177413					18.2	0.120569	0.050236	0.304163	0.188404	0.148746	0.121904	0.223586	0.360106	0.114454	0.181352
			18.4	0.179812	0.338434	0.198778	0.2949	0.074937	0.239619	0.035166	0.074944	0.179574					18.4	0.119347	0.048592	0.310882	0.196527	0.154824	0.128076	0.222805	0.366027	0.11427	0.184594
			18.6	0.181672	0.320235	0.196648	0.29878	0.080578	0.24758	0.035962	0.074042	0.179437					18.6	0.126167	0.052034	0.312069	0.195854	0.155243	0.130233	0.227125	0.377123	0.118022	0.188208
			18.8	0.183472	0.318636	0.191251	0.293323	0.080623	0.261167	0.032328	0.057312	0.177264					18.8	0.126132	0.051272	0.313867	0.197239	0.154439	0.132162	0.23081	0.374491	0.116705	0.188569
			19	0.180478	0.318636	0.185698	0.297465	0.08054	0.256632	0.033976	0.06125	0.176834					19	0.123414	0.052217	0.31971	0.205732	0.164839	0.134351	0.230255	0.387084	0.122095	0.1933
			19.2	0.181327	0.338312	0.192837	0.292006	0.077844	0.252684	0.031435	0.072852	0.179912					19.2	0.124305	0.050825	0.332377	0.205715	0.157398	0.133758	0.23987	0.399983	0.123724	0.196439
			19.4	0.179992	0.318636	0.19006	0.299358	0.080903	0.272093	0.030377	0.072741	0.18052					19.4	0.125438	0.054324	0.331833	0.210173	0.163127	0.140144	0.246665	0.389274	0.130268	0.199027
			19.6	0.179817	0.318636	0.204553	0.295041	0.080405	0.259445	0.025516	0.063382	0.178349					19.6	0.123727	0.053323	0.343304	0.209094	0.165698	0.139124	0.251783	0.402758	0.129028	0.201982
			19.8	0.180772	0.338312	0.199872	0.289176	0.080323	0.255393	0.026183	0.068297	0.179791					19.8	0.125704	0.053522	0.332574	0.218121	0.163434	0.140717	0.257024	0.417534	0.127042	0.203964
			20	0.182739	0.343687	0.209544	0.290315	0.078914	0.255085	0.021273	0.071784	0.181668					20	0.127601	0.056174	0.340371	0.215878	0.162459	0.147252	0.261926	0.405316	0.134832	0.205757
			20.2	0.179778	0.344701	0.205943	0.292752	0.078476	0.25621	0.027718	0.075978	0.182694					20.2	0.128714	0.054645	0.339124	0.224349	0.165375	0.149631	0.260457	0.408121	0.144358	0.208308
			20.4	0.179324	0.345916	0.207415	0.287301	0.078594	0.242218	0.0319	0.067283	0.179994					20.4	0.126711	0.056047	0.345397	0.22187	0.16239	0.144089	0.268783	0.415191	0.146997	0.209719
			20.6	0.18067	0.349758	0.200072	0.296404	0.074928	0.240805	0.023247	0.079261	0.180643					20.6	0.124484	0.057847	0.354137	0.225362	0.168052	0.149885	0.26728	0.419471	0.145132	0.212406
			20.8	0.180567	0.350788	0.201783	0.282612	0.075016	0.243387	0.016469	0.079907	0.178816					20.8	0.125071	0.055165	0.350633	0.227527	0.166061	0.150429	0.269203	0.424995	0.142559	0.212405
			21	0.181362	0.352363	0.197709	0.280284	0.075893	0.238768	0.018925	0.077736	0.17788					21	0.123236	0.057401	0.35592	0.229045	0.16934	0.152827	0.269354	0.415346	0.148379	0.213428
			21.2	0.178389	0.354581	0.200527	0.282047	0.079994	0.237543	0.025406	0.082911	0.180175					21.2	0.124354	0.055625	0.363378	0.231521	0.166343	0.153323	0.279588	0.42696	0.149469	0.216729
			21.4	0.178177	0.352643	0.197411	0.285315	0.079398	0.23954	0.019026	0.059988	0.176437					21.4	0.119724	0.057999	0.362878	0.226545	0.165609	0.153851	0.284144	0.432951	0.149735	0.217049
			21.6	0.177995	0.354915	0.199744	0.282808	0.07665	0.235621	0.027457	0.068583	0.177972					21.6	0.123393	0.057125	0.366943	0.234316	0.173567	0.158183	0.283119	0.434554	0.15602	0.220802
			21.8	0.177221	0.354962	0.189562	0.273605	0.074972	0.239923	0.025081	0.087888	0.177902					21.8	0.117876	0.057964	0.37605	0.235175	0.175445	0.16341	0.28975	0.434767	0.162118	0.223617
			22	0.176428	0.353794	0.192649	0.27481	0.072636	0.235078	0.01439	0.076454	0.17453					22	0.122426	0.058889	0.368251	0.239121	0.175645	0.166056	0.288653	0.43456	0.160015	0.223735
			22.2	0.179257	0.353738	0.186956	0.270237	0.070305	0.234452	0.01829	0.047755	0.170124					22.2	0.117918	0.058998	0.372375	0.237193	0.179636	0.162766	0.29269	0.448383	0.163919	0.225986
			22.4	0.17831	0.353013	0.190899	0.272489	0.067563	0.237997	0.021731	0.080826	0.175354					22.4	0.116306	0.056206	0.367069	0.242675	0.181422	0.163887	0.291975	0.449872	0.176099	0.227279
			22.6	0.176792	0.354185	0.192703	0.283082	0.068826	0.240214	0.013419	0.087199	0.177053					22.6	0.117432	0.059739	0.365426	0.244622	0.181093	0.166264	0.29279	0.447564	0.168909	0.227093
			22.8	0.175752	0.354158	0.195136	0.278957	0.064983	0.242845	0.015537	0.086166	0.176692					22.8	0.115937	0.057147	0.376654	0.239776	0.184854	0.16302	0.298982	0.453611	0.168039	0.228669
			23	0.177786	0.352552	0.196019	0.279017	0.068215	0.242109	0.000732	0.074868	0.173912					23	0.114269	0.059894	0.369962	0.24364	0.19165	0.164804	0.297488	0.448471	0.170425	0.228956
			23.2	0.178717	0.352217	0.196187	0.271945	0.066815	0.240525	0.012451	0.065741	0.173075					23.2	0.113388	0.0557	0.367948	0.247385	0.192405	0.16334	0.296185	0.457351	0.174359	0.229785
			23.4	0.177276	0.354313	0.178978	0.272765	0.068413	0.237655	0.011443	0.049126	0.168746					23.4	0.110048	0.058056	0.371194	0.241715	0.199459	0.165229	0.29892	0.446626	0.172397	0.229294
			23.6	0.177305	0.351387	0.183087	0.27493	0.069139	0.235606	-0.00056	0.045641	0.167066					23.6	0.107411	0.059264	0.36665	0.237443	0.193961	0.16462	0.299496	0.465217	0.174227	0.22981
			23.8	0.179225	0.350522	0.179051	0.275562	0.066564	0.231712	0.010572	0.062382	0.169449					23.8	0.106538	0.057892	0.368549	0.244163	0.201454	0.164959	0.302499	0.472638	0.178219	0.23299
			24	0.179753	0.350923	0.174399	0.285608	0.067116	0.228254	0.00378	0.054141	0.167997					24	0.105928	0.05669	0.365141	0.242882	0.198265	0.164615	0.305031	0.463695	0.177243	0.231055
			24.2	0.179029	0.348195	0.175576	0.28411	0.0694	0.223784	0.011388	0.043492	0.166872					24.2	0.104425	0.055275	0.368433	0.236207	0.209336	0.166292	0.307488	0.464973	0.18366	0.232899
			24.4	0.179017	0.346525	0.175781	0.283796	0.066422	0.214673	0.007827	0.053722	0.16597					24.4	0.107214	0.05756	0.365687	0.238131	0.209116	0.170534	0.306756	0.464843	0.178607	0.233161
			24.6	0.179305	0.346761	0.174739	0.286305	0.065893	0.223469	-0.00124	0.048469	0.165462					24.6	0.102398	0.055745	0.367216	0.241618	0.207637	0.166808	0.311361	0.475683	0.180295	0.234307
			24.8	0.179606	0.344997	0.166195	0.285436	0.064645	0.227247	0.004885	0.074842	0.168482					24.8	0.101353	0.055517	0.367964	0.238267	0.211895	0.169033	0.306712	0.4649	0.174681	0.232258
			25	0.180118	0.344871	0.167894	0.28061	0.062895	0.230333	0.001981	0.083973	0.169084					25	0.097921	0.056163	0.367696	0.238414	0.222734	0.168799	0.303205	0.480947	0.181437	0.235257
			25.2	0.182365	0.344093	0.160138	0.29267	0.062525	0.219901	-0.00093	0.059244	0.165001					25.2	0.09736	0.057908	0.363167	0.241734	0.217276	0.168167	0.311656	0.475041	0.179021	0.234592
			25.4	0.181526	0.344953	0.159208	0.291128	0.061697	0.224009	0.006492	0.046936	0.164494					25.4	0.098543	0.059743	0.360071	0.239933	0.212136	0.164765	0.311629	0.472124	0.180994	0.233327
			25.6	0.183444	0.34419	0.157339	0.278599	0.060888	0.21721	0.010505	0.054272	0.163306					25.6	0.094165	0.060604	0.352611	0.236421	0.207623	0.163383	0.31178	0.483365	0.168383	0.230926
			25.8	0.1809	0.342983	0.155555	0.287314	0.060384	0.217895	-0.00151	0.058431	0.162744					25.8	0.09507	0.057515	0.26283	0.240151	0.213547	0.164493	0.312648	0.474379	0.177821	0.22205
			26	0.183209	0.343226	0.159667	0.281368	0.059878	0.215201	-0.00703	0.052003	0.160941					26	0.095259	0.054548	0.120275	0.240745	0.209946	0.164508	0.312587	0.485988	0.179681	0.20706
			26.2	0.18428	0.344674	0.160084	0.272986	0.058225	0.213552	-0.00586	0.035994	0.157992					26.2	0.094727	0.057174	0.060198	0.240316	0.201587	0.168771	0.31399	0.485907	0.174734	0.199711
			26.4	0.185882	0.344265	0.152617	0.272416	0.056191	0.21755	-0.00343	0.046766	0.159032					26.4	0.091375	0.055598	0.214405	0.240917	0.207083	0.170071	0.310197	0.474983	0.179867	0.216055
			26.6	0.188396	0.342238	0.152924	0.271539	0.055015	0.211337	-0.00354	0.038703	0.157077					26.6	0.085917	0.058892	0.333996	0.233094	0.207583	0.166085	0.3134	0.488707	0.177895	0.229508
			26.8	0.186849	0.342206	0.152199	0.264833	0.054001	0.209691	0.000208	0.041776	0.15647					26.8	0.089208	0.059658	0.343225	0.234194	0.206232	0.160567	0.313452	0.486648	0.177485	0.230074
			27	0.184686	0.342555	0.148628	0.271704	0.050791	0.204034	0.003188	0.037011	0.155325					27	0.089321	0.05669	0.346568	0.233981	0.207487	0.164787	0.313277	0.492279	0.174788	0.23102
			27.2	0.183342	0.342221	0.147677	0.265993	0.051075	0.202981	-0.01066	0.043762	0.153298					27.2	0.084645	0.05572	0.33561	0.233527	0.208859	0.163465	0.313089	0.479361	0.179165	0.22816
			27.4	0.183483	0.343409	0.149868	0.263203	0.0496	0.208183	-0.00255	0.033676	0.153609					27.4	0.084965	0.057064	0.336328	0.229507	0.199252	0.163875	0.313557	0.487421	0.183448	0.22838
			27.6	0.183881	0.343173	0.149328	0.264108	0.049392	0.203254	-0.00895	0.044402	0.153574					27.6	0.08864	0.058781	0.33655	0.226318	0.205736	0.157908	0.313843	0.492822	0.17154	0.228016
			27.8	0.185547	0.341171	0.139521	0.248239	0.049682	0.202356	-0.0091	0.026191	0.147951					27.8	0.08097	0.053839	0.336725	0.233266	0.207655	0.161229	0.315891	0.4958	0.165983	0.227928
			28	0.185234	0.343505	0.142894	0.258038	0.0483	0.201486	-0.00551	0.033599	0.150943					28	0.080947	0.055171	0.34125	0.226969	0.199051	0.159504	0.317905	0.498099	0.168969	0.22754
			28.2	0.187187	0.344075	0.144495	0.261511	0.051092	0.200417	-0.00184	0.028032	0.151872					28.2	0.082811	0.056401	0.336239	0.225091	0.203714	0.160601	0.315986	0.489653	0.175053	0.227283
			28.4	0.188709	0.34269	0.139881	0.252436	0.049937	0.198786	-0.00803	0.03927	0.150461					28.4	0.082117	0.055109	0.341075	0.227271	0.204807	0.159719	0.316372	0.492747	0.173378	0.228066
			28.6	0.185797	0.339792	0.136662	0.249027	0.048915	0.19272	0.00074	0.036514	0.148771					28.6	0.08066	0.05598	0.336338	0.229458	0.200684	0.160476	0.321661	0.493439	0.174721	0.228157
			28.8	0.186373	0.339059	0.130151	0.257646	0.046774	0.196129	-0.00822	0.036391	0.148038					28.8	0.082732	0.057916	0.335254	0.231475	0.202575	0.159104	0.318242	0.485035	0.166763	0.226566
			29	0.187028	0.339583	0.131526	0.252024	0.049479	0.194278	-0.01043	0.008004	0.143937					29	0.082028	0.056563	0.326937	0.226179	0.189857	0.158021	0.317302	0.508078	0.165968	0.225659
			29.2	0.188707	0.340889	0.132193	0.2536	0.049302	0.187383	-0.01801	0.031429	0.145687					29.2	0.080565	0.056593	0.323973	0.21973	0.195609	0.160271	0.31801	0.499343	0.164488	0.224287
			29.4	0.189427	0.341595	0.13601	0.244932	0.046083	0.183458	-0.01352	0.031366	0.144919					29.4	0.079838	0.055979	0.313788	0.223876	0.192373	0.15775	0.317113	0.503982	0.16354	0.223138
			29.6	0.191536	0.339378	0.137686	0.245623	0.04757	0.184135	-0.00796	0.027897	0.145734					29.6	0.079302	0.057214	0.313966	0.225346	0.193506	0.159912	0.318977	0.497315	0.164558	0.223344
			29.8	0.193631	0.34124	0.131756	0.240995	0.044641	0.182348	-0.01317	0.030071	0.143939					29.8	0.078767	0.053673	0.306376	0.224982	0.187368	0.160207	0.314459	0.490829	0.172021	0.220965
			30	0.193835	0.340706	0.132445	0.242866	0.045053	0.17671	-0.00866	0.012221	0.141897					30	0.077977	0.055313	0.309796	0.221599	0.190508	0.156	0.31296	0.492029	0.160007	0.219577
			30.2	0.192124	0.339011	0.132529	0.239269	0.04991	0.174899	-0.01579	-0.00331	0.13858					30.2	0.078696	0.05356	0.309422	0.221241	0.192631	0.158282	0.301197	0.494943	0.171715	0.220187
			30.4	0.192472	0.341541	0.129489	0.242752	0.04864	0.176721	-0.01667	0.017286	0.141529					30.4	0.07356	0.055417	0.306346	0.213256	0.188658	0.157748	0.302927	0.496991	0.163889	0.217644
			30.6	0.191192	0.338852	0.133825	0.242458	0.050606	0.172232	-0.01556	0.009769	0.140421					30.6	0.075417	0.054627	0.301308	0.214229	0.194059	0.163531	0.301181	0.493033	0.169988	0.218597
			30.8	0.19104	0.341454	0.128449	0.241933	0.050524	0.174758	-0.025	0.017516	0.140084					30.8	0.078118	0.053136	0.301	0.213454	0.188334	0.157182	0.303467	0.498658	0.160058	0.217045
			31	0.191671	0.340411	0.135663	0.235359	0.049234	0.176665	-0.02267	0.003762	0.138762					31	0.074758	0.055935	0.302839	0.217354	0.18505	0.156898	0.309702	0.508484	0.161843	0.219207
			31.2	0.191649	0.339593	0.132159	0.239923	0.050516	0.167811	-0.01883	0.005406	0.138528					31.2	0.071532	0.05351	0.300663	0.212513	0.182539	0.152817	0.312192	0.507939	0.162944	0.217405
			31.4	0.194041	0.340218	0.140283	0.237663	0.04989	0.16791	-0.03059	0.022436	0.140231					31.4	0.072969	0.05357	0.293907	0.212688	0.186949	0.154347	0.313965	0.500968	0.15904	0.216489
			31.6	0.19331	0.340051	0.13502	0.235263	0.054702	0.159769	-0.01937	0.002838	0.137697					31.6	0.072229	0.054444	0.289584	0.210404	0.1801	0.152101	0.317336	0.500135	0.158328	0.214962
			31.8	0.193953	0.340224	0.135639	0.233423	0.05428	0.155387	-0.02319	0.002455	0.136522					31.8	0.071557	0.052311	0.285006	0.213359	0.177915	0.148059	0.311461	0.493778	0.158973	0.212491
			32	0.19509	0.341943	0.134744	0.230406	0.053194	0.153884	-0.01965	-0.00753	0.135261					32	0.072195	0.054808	0.280909	0.203066	0.181239	0.148645	0.309304	0.500945	0.160458	0.212397
			32.2	0.194989	0.339102	0.136768	0.226519	0.051545	0.152021	-0.01959	-0.00579	0.134445					32.2	0.06913	0.052434	0.278518	0.206449	0.181011	0.149212	0.308803	0.511531	0.160188	0.213031
			32.4	0.193782	0.336994	0.131477	0.228006	0.050356	0.151579	-0.02344	-0.0023	0.133306					32.4	0.066912	0.048805	0.280038	0.204561	0.169378	0.145743	0.304169	0.503436	0.156116	0.208795
			32.6	0.19418	0.334447	0.130232	0.232372	0.050176	0.150484	-0.0225	-0.02511	0.130535					32.6	0.067433	0.05254	0.275207	0.202915	0.170586	0.153017	0.314324	0.512972	0.156399	0.21171
			32.8	0.195259	0.333101	0.136786	0.224706	0.049878	0.14832	-0.01593	-0.01024	0.132735					32.8	0.065541	0.052597	0.272735	0.198163	0.170499	0.148444	0.311752	0.508709	0.15218	0.208958
			33	0.1977	0.329297	0.128807	0.227453	0.049448	0.150021	-0.02086	-0.01654	0.130666					33	0.068696	0.051492	0.275162	0.199925	0.161904	0.149059	0.309107	0.512497	0.153979	0.209091
			33.2	0.198004	0.330007	0.125318	0.226944	0.049832	0.142638	-0.01607	0.002376	0.132381					33.2	0.064992	0.051166	0.266861	0.196229	0.167492	0.148042	0.310264	0.511083	0.146999	0.207014
			33.4	0.19771	0.33074	0.125027	0.225317	0.048976	0.14097	-0.01754	0.008582	0.132472					33.4	0.064024	0.047379	0.267666	0.204731	0.17039	0.144914	0.313745	0.507104	0.146056	0.207334
			33.6	0.19712	0.331474	0.122749	0.225439	0.046764	0.131853	-0.01206	0.004101	0.13093					33.6	0.066208	0.05213	0.265117	0.194835	0.154422	0.146459	0.31582	0.503577	0.155412	0.205998
			33.8	0.198131	0.331312	0.124016	0.22404	0.045041	0.15006	-0.00993	0.005607	0.133534					33.8	0.06478	0.050318	0.255138	0.194409	0.167201	0.145256	0.307944	0.514627	0.144271	0.204882
			34	0.200077	0.331234	0.127911	0.227418	0.045713	0.143161	-0.01787	-0.00623	0.131426					34	0.063699	0.050596	0.253424	0.195843	0.158851	0.144551	0.305986	0.517769	0.152765	0.204832
			34.2	0.198154	0.331291	0.124347	0.218456	0.047242	0.157353	-0.01632	0.000264	0.132599					34.2	0.063364	0.048337	0.254101	0.192196	0.157988	0.141523	0.303463	0.510177	0.146281	0.201937
			34.4	0.199417	0.330586	0.124923	0.221896	0.045411	0.163811	-0.00913	-0.02236	0.13182					34.4	0.066931	0.048918	0.25544	0.187455	0.156246	0.137792	0.307046	0.517209	0.142473	0.202168
			34.6	0.20077	0.329674	0.126111	0.221706	0.041779	0.16372	-0.01497	-0.01157	0.132152					34.6	0.060968	0.046162	0.247577	0.18672	0.153416	0.137448	0.312848	0.507082	0.146262	0.199831
			34.8	0.203357	0.330196	0.119972	0.217555	0.041585	0.163117	-0.0131	-0.00023	0.132807					34.8	0.06287	0.049499	0.236978	0.179749	0.155875	0.142354	0.313514	0.504273	0.141084	0.198466
			35	0.20215	0.329395	0.121854	0.219893	0.043456	0.158773	-0.00609	-0.03025	0.129897					35	0.058821	0.047291	0.239841	0.185037	0.156755	0.138013	0.31673	0.513658	0.141032	0.199686
			35.2	0.203923	0.328097	0.126751	0.220692	0.043999	0.158483	-0.01065	-0.01658	0.13184					35.2	0.064256	0.050513	0.23646	0.179253	0.14644	0.137736	0.309816	0.506218	0.142294	0.196998
			35.4	0.20373	0.331396	0.11833	0.216374	0.04069	0.152056	-0.01703	-0.02093	0.128077					35.4	0.061688	0.051132	0.238453	0.178018	0.146703	0.137482	0.313966	0.513528	0.146223	0.198577
			35.6	0.205931	0.331085	0.123743	0.224306	0.038965	0.150076	-0.02332	-0.02697	0.127976					35.6	0.058558	0.052279	0.236555	0.174748	0.144276	0.134004	0.31286	0.517289	0.143936	0.197167
			35.8	0.203592	0.328892	0.121322	0.220768	0.041803	0.144833	-0.01727	-0.0298	0.126767					35.8	0.059076	0.049692	0.232513	0.169644	0.146069	0.136491	0.310163	0.512448	0.13564	0.194637
			36	0.204562	0.330461	0.122746	0.219323	0.041949	0.142422	-0.01303	-0.0369	0.126442					36	0.056892	0.051437	0.230855	0.172938	0.143063	0.135804	0.310976	0.514928	0.13964	0.19517
			36.2	0.205897	0.330921	0.127206	0.218667	0.041774	0.137586	-0.01464	-0.03339	0.126753					36.2	0.055436	0.05095	0.231719	0.164336	0.141426	0.131418	0.306288	0.525647	0.142565	0.194421
			36.4	0.203928	0.329492	0.127633	0.222889	0.042943	0.139939	-0.00525	-0.02907	0.129063					36.4	0.055496	0.045691	0.228183	0.1659	0.135424	0.12732	0.314682	0.524225	0.136909	0.192648
			36.6	0.204758	0.329395	0.127016	0.221727	0.041876	0.138811	-0.00834	-0.04949	0.12572					36.6	0.057674	0.049249	0.226845	0.17055	0.136883	0.129249	0.307691	0.512637	0.138743	0.192169
			36.8	0.204789	0.329958	0.126137	0.216061	0.041803	0.134173	-0.01425	-0.03161	0.125883					36.8	0.057547	0.04833	0.225019	0.159927	0.132813	0.131325	0.315072	0.509307	0.137374	0.190746
			37	0.203146	0.33029	0.124933	0.218718	0.039942	0.13629	0.001997	-0.04058	0.126841					37	0.060053	0.046563	0.223068	0.156316	0.127729	0.132169	0.306039	0.520534	0.133901	0.189597
			37.2	0.202106	0.327687	0.118682	0.219421	0.039929	0.132159	-0.01258	-0.02537	0.125253					37.2	0.058708	0.039195	0.219035	0.157335	0.130459	0.128747	0.307931	0.519646	0.133295	0.188261
			37.4	0.20168	0.32988	0.120553	0.217061	0.038682	0.13335	-0.00559	-0.05417	0.122681					37.4	0.05333	0.038824	0.213349	0.160342	0.126278	0.126559	0.306369	0.509151	0.130448	0.184961
			37.6	0.201899	0.327345	0.122044	0.219304	0.045464	0.132472	-0.00828	-0.0282	0.126505					37.6	0.052231	0.03747	0.214459	0.151911	0.126067	0.126778	0.309507	0.516885	0.140136	0.18616
			37.8	0.202032	0.326247	0.12599	0.220516	0.042648	0.131194	-0.00713	-0.04172	0.124973					37.8	0.049999	0.035836	0.211042	0.156501	0.128096	0.129711	0.31079	0.513994	0.134049	0.185558
			38	0.202593	0.325062	0.128468	0.215488	0.041262	0.127345	0.003813	-0.03982	0.125526					38	0.051971	0.036236	0.212489	0.155274	0.118707	0.127792	0.313583	0.515161	0.130223	0.184604
			38.2	0.201759	0.326331	0.124428	0.220082	0.03813	0.124663	-0.00067	-0.06075	0.121747					38.2	0.05393	0.03838	0.20566	0.147359	0.118057	0.125641	0.309235	0.514244	0.1226	0.181679
			38.4	0.200932	0.324927	0.12497	0.218994	0.038838	0.123455	0.001031	-0.05096	0.122774					38.4	0.051098	0.039799	0.209335	0.144854	0.119225	0.126351	0.31329	0.513711	0.127314	0.182775
			38.6	0.204731	0.324793	0.116953	0.211402	0.039632	0.116789	0.002046	-0.04051	0.12198					38.6	0.050449	0.035923	0.212413	0.145766	0.113261	0.127797	0.311148	0.51767	0.126974	0.182378
			38.8	0.205858	0.322921	0.122707	0.21571	0.041127	0.120091	-0.00378	-0.0517	0.121616					38.8	0.049042	0.040011	0.201955	0.150366	0.112508	0.12418	0.305526	0.510781	0.115269	0.178849
			39	0.206777	0.324236	0.12181	0.220483	0.041284	0.11594	-0.00064	-0.05467	0.121902					39	0.050215	0.037624	0.206285	0.147477	0.11391	0.125286	0.31016	0.520863	0.123339	0.181684
			39.2	0.206019	0.323841	0.130912	0.218703	0.041287	0.112636	-0.00932	-0.05673	0.120918					39.2	0.050841	0.036873	0.201355	0.141046	0.113647	0.123541	0.309918	0.516071	0.124859	0.179795
			39.4	0.203775	0.323707	0.135561	0.215768	0.041403	0.115301	-0.00128	-0.04837	0.123233					39.4	0.046943	0.034719	0.194322	0.141558	0.109655	0.127079	0.308605	0.521436	0.123976	0.178699
			39.6	0.203973	0.323883	0.12967	0.21244	0.042069	0.105581	-0.0075	-0.06043	0.11871					39.6	0.045362	0.036461	0.200571	0.140181	0.114706	0.122493	0.306654	0.527062	0.121578	0.179452
			39.8	0.203797	0.323496	0.126746	0.186746	0.04359	0.111555	-0.00653	-0.06542	0.115497					39.8	0.047964	0.036306	0.191577	0.137417	0.103538	0.121558	0.311154	0.523758	0.120605	0.177097
			40	0.20313	0.324226	0.127081	0.191567	0.041655	0.109575	-0.00623	-0.06599	0.115627					40	0.049723	0.034208	0.18957	0.135142	0.110744	0.125589	0.3054	0.523133	0.12359	0.177455
			40.2	0.20288	0.324356	0.124027	0.191218	0.041915	0.111642	-0.0198	-0.08298	0.111658					40.2	0.045632	0.035861	0.198558	0.139073	0.106264	0.126327	0.302716	0.522812	0.122918	0.177796
			40.4	0.202532	0.323112	0.123905	0.189451	0.040397	0.110474	-0.00637	-0.06404	0.114932					40.4	0.048547	0.035507	0.19241	0.139235	0.109751	0.129619	0.303051	0.524949	0.116819	0.177765
			40.6	0.202881	0.319706	0.126319	0.200499	0.042139	0.109005	-0.00154	-0.05048	0.118566					40.6	0.045104	0.033578	0.186422	0.136296	0.104615	0.132936	0.301453	0.525133	0.11628	0.175758
			40.8	0.204354	0.321632	0.122388	0.193404	0.040783	0.108287	-0.00066	-0.08812	0.112758					40.8	0.041918	0.033821	0.183002	0.130703	0.103935	0.128367	0.304146	0.523825	0.11845	0.174241
			41	0.202457	0.320658	0.118338	0.195749	0.041424	0.1058	-0.01871	-0.06788	0.112229					41	0.044777	0.035208	0.175446	0.131476	0.105809	0.124159	0.299544	0.523901	0.117108	0.173048
			41.2	0.20424	0.322323	0.120369	0.191162	0.040604	0.106238	-0.00438	-0.05983	0.11509					41.2	0.041499	0.033883	0.177569	0.142043	0.103428	0.12915	0.301979	0.518277	0.117594	0.173936
			41.4	0.201691	0.322262	0.124567	0.192733	0.040841	0.105686	-0.00538	-0.04587	0.117066					41.4	0.043402	0.035291	0.16933	0.131667	0.111559	0.125696	0.300293	0.519462	0.108376	0.171675
			41.6	0.200336	0.323618	0.12784	0.188859	0.038103	0.103294	-0.00804	-0.05589	0.114766					41.6	0.040159	0.03829	0.173995	0.135484	0.102559	0.126414	0.305321	0.521108	0.11436	0.173077
			41.8	0.200473	0.323057	0.120243	0.184012	0.037995	0.10165	-0.01034	-0.06761	0.111184					41.8	0.041619	0.034861	0.169534	0.130987	0.103615	0.126668	0.303464	0.531107	0.112701	0.172728
			42	0.201574	0.321179	0.123699	0.180042	0.040335	0.101246	-0.01942	-0.05686	0.111474					42	0.038551	0.038194	0.165326	0.131056	0.102216	0.125558	0.295726	0.526314	0.115923	0.170985
			42.2	0.201919	0.319766	0.113995	0.188651	0.034158	0.101035	-0.01074	-0.06176	0.110878					42.2	0.042392	0.033304	0.162967	0.126862	0.099592	0.124961	0.302504	0.514978	0.113236	0.168977
			42.4	0.202642	0.322015	0.126846	0.183712	0.033129	0.099336	-0.00472	-0.04827	0.114337					42.4	0.039474	0.033497	0.164318	0.130274	0.10359	0.125205	0.300431	0.529607	0.108378	0.17053
			42.6	0.200004	0.321533	0.121087	0.182815	0.035996	0.097243	-0.00798	-0.07886	0.10898					42.6	0.038276	0.033163	0.162391	0.127367	0.10149	0.1286	0.294581	0.529317	0.109049	0.169359
			42.8	0.197569	0.319973	0.120267	0.184138	0.037433	0.098711	-0.01663	-0.07621	0.108156					42.8	0.037007	0.033552	0.155941	0.12296	0.105409	0.128322	0.2968	0.524825	0.109165	0.16822
			43	0.195255	0.318487	0.118881	0.185328	0.035411	0.096934	-0.01325	-0.0734	0.107956					43	0.036826	0.030969	0.160094	0.127892	0.100194	0.123395	0.294232	0.52833	0.109539	0.167941
			43.2	0.192504	0.318553	0.117164	0.183156	0.037765	0.096905	0.001382	-0.0735	0.109241					43.2	0.033603	0.032133	0.158093	0.132267	0.100321	0.126065	0.297483	0.51809	0.09964	0.166411
			43.4	0.194589	0.321208	0.113719	0.182864	0.03781	0.097281	-0.00729	-0.07059	0.108699					43.4	0.035855	0.030133	0.154511	0.131354	0.096619	0.121995	0.295082	0.53397	0.099456	0.166553
			43.6	0.195913	0.31925	0.111652	0.179438	0.038242	0.096002	-0.00921	-0.05818	0.109138					43.6	0.034364	0.029591	0.149296	0.121642	0.097206	0.119422	0.294724	0.541043	0.108439	0.166192
			43.8	0.194386	0.319109	0.116345	0.180069	0.036302	0.094766	-0.01209	-0.08681	0.105259					43.8	0.036406	0.029978	0.157071	0.122875	0.094168	0.130171	0.294467	0.522268	0.101854	0.165473
			44	0.19562	0.318712	0.112006	0.179109	0.034121	0.099392	-0.01208	-0.07219	0.106836					44	0.032959	0.030766	0.145979	0.123914	0.098883	0.126119	0.294402	0.53525	0.100779	0.16545
			44.2	0.195858	0.320678	0.11933	0.182038	0.034775	0.09565	-0.01144	-0.07331	0.107947					44.2	0.034182	0.027471	0.149534	0.118819	0.101711	0.129283	0.292379	0.523003	0.100866	0.164139
			44.4	0.197004	0.3197	0.113238	0.177823	0.037864	0.098969	-0.01858	-0.06606	0.107495					44.4	0.031853	0.027713	0.144371	0.123521	0.090018	0.120594	0.297254	0.528935	0.098961	0.16258
			44.6	0.196431	0.319017	0.114978	0.180158	0.038305	0.096821	-0.01857	-0.06848	0.107332					44.6	0.030365	0.027023	0.145373	0.119348	0.098138	0.123045	0.292605	0.530394	0.099895	0.16291
			44.8	0.196388	0.318555	0.116099	0.177758	0.037625	0.099644	-0.00941	-0.07409	0.10782					44.8	0.029245	0.028538	0.147348	0.122207	0.100086	0.126163	0.286925	0.528613	0.096079	0.1628
			45	0.196606	0.319686	0.120144	0.173521	0.03941	0.103069	-0.01046	-0.06155	0.110053					45	0.027433	0.028446	0.14714	0.118668	0.08964	0.125264	0.290985	0.517326	0.098286	0.160354
			45.2	0.198313	0.317454	0.116751	0.178293	0.038784	0.104319	-0.01725	-0.06753	0.108642					45.2	0.027239	0.028473	0.145429	0.117247	0.096231	0.128185	0.29125	0.531352	0.095881	0.162365
			45.4	0.194886	0.319583	0.114393	0.176122	0.03645	0.098483	-0.0242	-0.05956	0.107019					45.4	0.027719	0.029389	0.139345	0.119377	0.094394	0.128132	0.288192	0.521098	0.092371	0.160002
			45.6	0.195088	0.319399	0.115502	0.175703	0.039268	0.097275	-0.0102	-0.05777	0.109284					45.6	0.027799	0.029632	0.13606	0.11722	0.093756	0.125119	0.288968	0.515996	0.097046	0.159066
			45.8	0.191856	0.320566	0.115231	0.180238	0.040586	0.096348	-0.01741	-0.10125	0.103271					45.8	0.028507	0.029201	0.144156	0.113385	0.087162	0.127804	0.285874	0.538668	0.091635	0.16071
			46	0.193813	0.320653	0.116715	0.17441	0.044043	0.102702	-0.02295	-0.07487	0.106814					46	0.026137	0.026463	0.137518	0.107643	0.091125	0.126523	0.286243	0.529564	0.098	0.158802
			46.2	0.19268	0.321356	0.123314	0.17122	0.041346	0.106043	-0.01487	-0.07717	0.107989					46.2	0.028585	0.028737	0.13791	0.10892	0.086474	0.125036	0.286051	0.527906	0.092831	0.15805
			46.4	0.191095	0.319577	0.121098	0.17578	0.040197	0.102149	-0.01817	-0.07052	0.107652					46.4	0.025663	0.027013	0.130912	0.112703	0.094519	0.130483	0.280865	0.526807	0.09694	0.158434
			46.6	0.190425	0.318094	0.118029	0.173514	0.038417	0.102712	-0.02059	-0.08472	0.104485					46.6	0.022618	0.028663	0.13352	0.107591	0.085023	0.124793	0.280603	0.532683	0.097079	0.156953
			46.8	0.187691	0.318442	0.123159	0.164555	0.040278	0.106709	-0.01376	-0.08373	0.105418					46.8	0.023921	0.031703	0.130843	0.105843	0.092342	0.122409	0.279969	0.536625	0.099226	0.158098
			47	0.189112	0.320598	0.124385	0.166727	0.04217	0.104942	-0.01592	-0.08325	0.106096					47	0.024613	0.034585	0.130509	0.101975	0.08974	0.128853	0.279641	0.526172	0.092419	0.156501
			47.2	0.189691	0.31662	0.122694	0.166622	0.042928	0.105963	-0.02393	-0.06883	0.10647					47.2	0.023677	0.03584	0.128684	0.102336	0.089165	0.126985	0.284708	0.52529	0.095306	0.156888
			47.4	0.189922	0.317276	0.122243	0.16994	0.041164	0.103656	-0.02928	-0.08544	0.103685					47.4	0.02305	0.033816	0.135049	0.095192	0.086855	0.128484	0.281054	0.534589	0.092849	0.156771
			47.6	0.189627	0.315166	0.127035	0.172856	0.041242	0.101315	-0.02447	-0.04929	0.109186					47.6	0.023927	0.033796	0.137213	0.094922	0.087889	0.123284	0.281535	0.527757	0.085698	0.155113
			47.8	0.189168	0.313673	0.120787	0.163435	0.042091	0.105349	-0.02689	-0.08483	0.102848					47.8	0.021022	0.028627	0.126605	0.0952	0.083562	0.123041	0.277111	0.519985	0.090209	0.151707
			48	0.191713	0.313985	0.118368	0.163671	0.042694	0.100202	-0.01545	-0.09036	0.103103					48	0.022144	0.033362	0.126988	0.096692	0.086154	0.11931	0.278677	0.540153	0.093522	0.155223
			48.2	0.192672	0.312592	0.125154	0.160827	0.040736	0.103057	-0.01582	-0.07696	0.105282					48.2	0.020507	0.032037	0.124249	0.097079	0.085228	0.119596	0.273213	0.535764	0.088824	0.152944
			48.4	0.191121	0.310956	0.121458	0.166512	0.041836	0.105401	-0.02003	-0.08969	0.103446					48.4	0.019348	0.032831	0.127179	0.100371	0.093384	0.120507	0.27712	0.530243	0.082445	0.153714
			48.6	0.191754	0.311022	0.126469	0.162036	0.040677	0.102101	-0.01976	-0.08836	0.103243					48.6	0.018634	0.032032	0.125478	0.093624	0.088481	0.121596	0.277897	0.54513	0.087826	0.154522
			48.8	0.191229	0.30973	0.122222	0.158736	0.040869	0.103199	-0.02147	-0.0827	0.102726					48.8	0.016738	0.028867	0.122739	0.086897	0.087113	0.123938	0.273983	0.537062	0.091575	0.152101
			49	0.192349	0.308863	0.122697	0.160533	0.042751	0.100571	-0.01377	-0.0779	0.104513					49	0.017184	0.030117	0.128355	0.085011	0.088084	0.122467	0.274077	0.532406	0.086678	0.151598
			49.2	0.190716	0.307582	0.122475	0.154899	0.042347	0.10425	-0.02246	-0.08362	0.102024					49.2	0.015126	0.03142	0.13019	0.089389	0.082097	0.122291	0.27203	0.532567	0.083989	0.151011
			49.4	0.188824	0.307205	0.121333	0.159228	0.044334	0.106453	-0.01886	-0.08217	0.103293					49.4	0.014877	0.033606	0.124486	0.082012	0.085493	0.122406	0.268875	0.527909	0.086619	0.149587
			49.6	0.189996	0.307653	0.123541	0.143811	0.042636	0.1056	-0.01753	-0.10511	0.098825					49.6	0.013073	0.03073	0.1281	0.086216	0.090504	0.116742	0.271298	0.534071	0.080409	0.150127
			49.8	0.192256	0.305343	0.125615	0.148625	0.045279	0.106181	-0.0237	-0.09958	0.100003					49.8	0.013607	0.027688	0.12342	0.079259	0.087432	0.119695	0.272796	0.538146	0.086445	0.149832
			50	0.192535	0.306619	0.128567	0.151868	0.045523	0.101966	-0.01633	-0.0814	0.103668					50	0.011344	0.027435	0.120069	0.082603	0.090726	0.113215	0.272109	0.533262	0.082206	0.148108
			50.2	0.191311	0.304919	0.129122	0.145092	0.043904	0.103804	-0.0228	-0.08218	0.101647					50.2	0.009213	0.031737	0.113827	0.076752	0.077727	0.114329	0.26987	0.529473	0.083766	0.145188
			50.4	0.189904	0.305639	0.124966	0.146224	0.044285	0.098812	-0.00691	-0.10006	0.100357					50.4	0.011925	0.028939	0.116812	0.077353	0.081869	0.112421	0.276757	0.537287	0.084037	0.147489
			50.6	0.191718	0.305793	0.13218	0.144887	0.044993	0.098443	-0.01642	-0.08814	0.101683					50.6	0.009736	0.02706	0.119402	0.073163	0.080302	0.114935	0.264406	0.543555	0.08407	0.146292
			50.8	0.193443	0.305192	0.125759	0.144478	0.04262	0.100269	-0.01992	-0.09264	0.0999					50.8	0.013532	0.026804	0.104431	0.078544	0.086733	0.112811	0.266502	0.541093	0.084286	0.146082
			51	0.19076	0.305071	0.127052	0.1476	0.045329	0.096985	-0.01915	-0.10344	0.098776					51	0.011322	0.025258	0.111804	0.079777	0.077947	0.107505	0.271603	0.538401	0.081242	0.144984
			51.2	0.191216	0.3036	0.13458	0.15557	0.041628	0.09018	-0.02265	-0.08165	0.101559					51.2	0.011057	0.026896	0.10887	0.086505	0.083196	0.109515	0.270423	0.526706	0.084194	0.145263
			51.4	0.194183	0.303725	0.128271	0.147467	0.042147	0.092146	-0.02614	-0.09188	0.09874					51.4	0.008067	0.026109	0.109328	0.076921	0.080701	0.113958	0.269552	0.527645	0.080216	0.143611
			51.6	0.192399	0.302369	0.131339	0.143811	0.041367	0.090448	-0.01683	-0.10585	0.097382					51.6	0.005898	0.025633	0.101011	0.076598	0.078714	0.1102	0.272257	0.531321	0.075403	0.141893
			51.8	0.192803	0.30106	0.130526	0.143467	0.044118	0.087673	-0.01406	-0.09507	0.098815					51.8	0.009656	0.022403	0.101895	0.077793	0.085946	0.108443	0.266957	0.526543	0.076804	0.141827
			52	0.194639	0.301306	0.126519	0.143488	0.044561	0.088616	-0.02037	-0.0745	0.100532					52	0.006482	0.024029	0.10028	0.070634	0.081506	0.110251	0.25954	0.535068	0.076066	0.140428
			52.2	0.194525	0.301227	0.126948	0.146344	0.044401	0.090345	-0.01621	-0.08446	0.10039					52.2	0.008457	0.024605	0.09915	0.074738	0.077555	0.109376	0.265316	0.531567	0.078356	0.141014
			52.4	0.195066	0.298759	0.122425	0.148353	0.040694	0.092747	-0.02405	-0.09885	0.096894					52.4	0.006155	0.022987	0.105354	0.074282	0.078365	0.10966	0.262997	0.529174	0.080329	0.141034
			52.6	0.19237	0.298305	0.128301	0.144351	0.043468	0.089786	-0.02643	-0.10044	0.096214					52.6	0.008356	0.024842	0.097283	0.073497	0.077632	0.110303	0.259769	0.537423	0.075246	0.140483
			52.8	0.196405	0.299109	0.138001	0.145183	0.043894	0.090743	-0.03246	-0.09875	0.097766					52.8	0.007003	0.023711	0.093605	0.067296	0.078296	0.110159	0.262765	0.530193	0.074569	0.138622
			53	0.195996	0.29763	0.133331	0.144132	0.044805	0.086325	-0.03099	-0.09087	0.097544					53	0.00619	0.022693	0.094008	0.069216	0.075655	0.109497	0.260181	0.532887	0.075352	0.138409
			53.2	0.197241	0.296745	0.133929	0.143892	0.045032	0.085184	-0.03801	-0.08874	0.096909					53.2	0.00493	0.026545	0.093231	0.068971	0.075092	0.110323	0.256123	0.53147	0.082837	0.138836
			53.4	0.196337	0.296901	0.134095	0.139998	0.045697	0.085003	-0.03557	-0.07912	0.097917					53.4	0.005907	0.024025	0.086164	0.069866	0.076535	0.106559	0.255319	0.521225	0.079288	0.136099
			53.6	0.195823	0.293124	0.131889	0.143937	0.045637	0.081795	-0.02747	-0.09511	0.096203					53.6	0.006086	0.020949	0.092133	0.06649	0.079772	0.103423	0.258769	0.535362	0.070235	0.137024
			53.8	0.191986	0.292833	0.13392	0.137955	0.043997	0.083284	-0.02945	-0.10976	0.093096					53.8	0.00554	0.026287	0.08829	0.071217	0.071123	0.103321	0.262021	0.534151	0.065822	0.136419
			54	0.192209	0.292833	0.126699	0.134673	0.044895	0.080107	-0.02628	-0.11029	0.091857					54	0.002464	0.023497	0.085421	0.064454	0.076616	0.104398	0.260268	0.536312	0.074828	0.136473
			54.2	0.192881	0.293143	0.124707	0.135666	0.043453	0.08468	-0.02633	-0.07681	0.096424					54.2	0.003824	0.02519	0.082248	0.062059	0.067322	0.102691	0.261235	0.538746	0.06951	0.134758
			54.4	0.192415	0.292922	0.132081	0.13999	0.043246	0.077815	-0.02433	-0.10798	0.09327					54.4	0.000435	0.02572	0.084444	0.063409	0.072892	0.102164	0.262406	0.53692	0.069857	0.135361
			54.6	0.191538	0.290701	0.127542	0.132911	0.041313	0.08005	-0.03806	-0.10154	0.090558					54.6	0.002509	0.027201	0.083556	0.059993	0.076713	0.103484	0.256263	0.53594	0.070446	0.135123
			54.8	0.188646	0.289634	0.130153	0.132598	0.03855	0.082725	-0.03911	-0.10216	0.090129					54.8	0.003038	0.024869	0.075829	0.060012	0.074897	0.105327	0.255029	0.54337	0.067395	0.134418
			55	0.188201	0.286955	0.133184	0.134515	0.038388	0.083936	-0.03871	-0.10413	0.090292					55	-0.00053	0.027822	0.083883	0.062461	0.074245	0.104122	0.254084	0.531612	0.062807	0.13339
			55.2	0.188364	0.28707	0.137507	0.126569	0.036567	0.076638	-0.02597	-0.0959	0.091356					55.2	-0.00187	0.026003	0.078776	0.059949	0.073863	0.103414	0.257222	0.536298	0.066941	0.133399
			55.4	0.187559	0.28455	0.135248	0.13598	0.034751	0.074721	-0.02515	-0.09562	0.091505					55.4	-0.00269	0.027494	0.076972	0.05892	0.06693	0.101257	0.255104	0.528798	0.065422	0.130912
			55.6	0.187011	0.282815	0.131826	0.123788	0.038928	0.075216	-0.037	-0.08702	0.089445					55.6	-0.00273	0.022962	0.071752	0.058729	0.071453	0.101764	0.25746	0.538081	0.067823	0.131922
			55.8	0.186445	0.280939	0.134572	0.135723	0.040406	0.077177	-0.03461	-0.10663	0.089253					55.8	-0.00245	0.026416	0.071937	0.058597	0.073092	0.099203	0.258108	0.534876	0.059365	0.131016
			56	0.186392	0.28012	0.129222	0.135941	0.041251	0.077412	-0.02821	-0.09612	0.090751					56	-0.00578	0.024911	0.068794	0.059795	0.071354	0.100661	0.258974	0.532991	0.060326	0.130226
			56.2	0.186289	0.279531	0.136704	0.147033	0.040172	0.079576	-0.03046	-0.10257	0.092035					56.2	-0.00315	0.024751	0.066493	0.054955	0.069013	0.099954	0.255562	0.546005	0.063439	0.13078
			56.4	0.184441	0.278895	0.136488	0.147687	0.039449	0.077003	-0.01969	-0.09889	0.093173					56.4	-0.00189	0.026421	0.0722	0.053217	0.067543	0.103308	0.257659	0.540243	0.05914	0.130871
			56.6	0.186837	0.278595	0.131721	0.150761	0.038931	0.073705	-0.0258	-0.08566	0.093637					56.6	-0.00286	0.023632	0.066929	0.060089	0.071229	0.097618	0.258116	0.53159	0.06556	0.130211
			56.8	0.187892	0.277464	0.128272	0.141886	0.040484	0.074637	-0.03168	-0.08599	0.091621					56.8	-0.00541	0.022573	0.070589	0.055906	0.065791	0.099888	0.26154	0.535758	0.067523	0.130463
			57	0.186806	0.276763	0.133416	0.142299	0.039225	0.070679	-0.0361	-0.0944	0.089836					57	-0.00729	0.023541	0.06676	0.051706	0.071407	0.101339	0.257762	0.530053	0.06359	0.128763
			57.2	0.188332	0.273455	0.129049	0.149566	0.040806	0.075213	-0.02952	-0.09105	0.091982					57.2	-0.00373	0.023688	0.062476	0.055637	0.070892	0.09572	0.257431	0.534142	0.067569	0.129314
			57.4	0.188011	0.27213	0.136365	0.147645	0.03956	0.070745	-0.02598	-0.08396	0.093064					57.4	-0.00702	0.024959	0.061603	0.057612	0.068826	0.096859	0.260403	0.536496	0.06293	0.129185
			57.6	0.191139	0.271005	0.132091	0.145375	0.041109	0.067999	-0.03021	-0.08949	0.091127					57.6	-0.00977	0.020159	0.059152	0.052327	0.070552	0.094034	0.261997	0.539312	0.058192	0.127328
			57.8	0.191444	0.267694	0.132071	0.145652	0.039571	0.075128	-0.02186	-0.09773	0.091495					57.8	-0.00852	0.025898	0.06316	0.046034	0.066903	0.096392	0.263984	0.547264	0.060683	0.129088
			58	0.193473	0.267332	0.128695	0.148175	0.040397	0.068676	-0.02635	-0.09665	0.090469					58	-0.00531	0.024214	0.054647	0.050734	0.072308	0.096138	0.264913	0.539232	0.059187	0.128451
			58.2	0.195207	0.263359	0.135683	0.147147	0.039821	0.075102	-0.02219	-0.09699	0.092143					58.2	-0.00864	0.02201	0.060109	0.051581	0.074876	0.096028	0.253166	0.543985	0.060818	0.128214
			58.4	0.197334	0.259999	0.131905	0.14307	0.037907	0.076404	-0.02904	-0.09397	0.090451					58.4	-0.01185	0.022939	0.055961	0.049126	0.069839	0.093276	0.262421	0.549461	0.064463	0.128403
			58.6	0.197031	0.2584	0.134128	0.137042	0.036885	0.073035	-0.03402	-0.08993	0.089072					58.6	-0.00959	0.020529	0.052753	0.051864	0.070476	0.095797	0.260599	0.533376	0.060601	0.126267
			58.8	0.19787	0.260225	0.13753	0.138394	0.038165	0.074381	-0.0275	-0.09997	0.089888					58.8	-0.00974	0.021654	0.056579	0.04672	0.069437	0.094154	0.257727	0.533812	0.06561	0.126217
			59	0.197069	0.257045	0.132483	0.141488	0.039198	0.078711	-0.02432	-0.09677	0.090613					59	-0.01207	0.02572	0.048405	0.052137	0.068172	0.09063	0.255019	0.528786	0.054312	0.123457
			59.2	0.195558	0.256343	0.129459	0.140125	0.036139	0.076418	-0.02653	-0.10536	0.08777					59.2	-0.01184	0.023999	0.050135	0.047684	0.072704	0.092611	0.254336	0.540801	0.0593	0.125525
			59.4	0.192237	0.254766	0.129427	0.139647	0.038374	0.074159	-0.02859	-0.10223	0.087224					59.4	-0.01415	0.023464	0.053685	0.042701	0.06942	0.093417	0.252951	0.536755	0.056481	0.123858
			59.6	0.191813	0.255031	0.133184	0.130494	0.038039	0.066151	-0.03568	-0.09861	0.085053					59.6	-0.01325	0.021636	0.050055	0.050136	0.070807	0.090799	0.252822	0.532588	0.060384	0.123998
			59.8	0.191409	0.252669	0.129911	0.14065	0.038529	0.070547	-0.03093	-0.09494	0.08723					59.8	-0.01401	0.022321	0.055821	0.045799	0.07062	0.090521	0.256641	0.533371	0.060517	0.124623
			60	0.192654	0.251344	0.132191	0.136057	0.03941	0.071695	-0.0273	-0.09188	0.08802					60	-0.0129	0.020228	0.049498	0.044547	0.072499	0.09228	0.254512	0.534857	0.054743	0.123363
			60.2	0.193088	0.251787	0.133136	0.139707	0.038248	0.066857	-0.03084	-0.11825	0.084217					60.2	-0.01422	0.023546	0.043019	0.046536	0.068728	0.091616	0.249622	0.53782	0.0564	0.122562
			60.4	0.19251	0.251922	0.130272	0.138147	0.037789	0.072111	-0.02988	-0.10918	0.085462					60.4	-0.0136	0.022473	0.053502	0.047097	0.069099	0.094546	0.248792	0.535433	0.054604	0.12355
			60.6	0.193681	0.251359	0.130101	0.13452	0.036571	0.071175	-0.02879	-0.10845	0.085021					60.6	-0.01255	0.018979	0.045789	0.048299	0.068672	0.09052	0.253382	0.539211	0.06212	0.123824
			60.8	0.190995	0.249006	0.130854	0.128879	0.035427	0.068493	-0.02289	-0.09668	0.08551					60.8	-0.01224	0.022808	0.04192	0.048078	0.067643	0.093862	0.255291	0.531559	0.062327	0.123472
			61	0.191843	0.247928	0.13044	0.129932	0.035659	0.067899	-0.02549	-0.11777	0.082555					61	-0.01245	0.02452	0.044131	0.044514	0.070156	0.093382	0.247838	0.531916	0.05415	0.122017
			61.2	0.190865	0.247588	0.138066	0.13182	0.033618	0.073267	-0.03104	-0.12173	0.082807					61.2	-0.01134	0.018318	0.047777	0.041118	0.070438	0.094258	0.252186	0.528228	0.051935	0.121435
			61.4	0.190632	0.246421	0.130009	0.128897	0.036991	0.069809	-0.0327	-0.10821	0.082732					61.4	-0.01215	0.020022	0.042208	0.040075	0.072776	0.095115	0.252273	0.522973	0.060188	0.121497
			61.6	0.191115	0.247496	0.132682	0.127134	0.037181	0.071303	-0.03617	-0.15067	0.077508					61.6	-0.01224	0.02131	0.041601	0.041927	0.069458	0.095001	0.251591	0.531439	0.055672	0.12175
			61.8	0.190909	0.245884	0.132168	0.118456	0.034813	0.072034	-0.02968	-0.1607	0.075486					61.8	-0.01257	0.022126	0.04197	0.042843	0.06251	0.088775	0.246548	0.536448	0.057869	0.120724
			62	0.190549	0.242038	0.123119	0.1203	0.038153	0.072816	-0.03411	-0.15306	0.074976					62	-0.00999	0.020064	0.046513	0.040057	0.071743	0.092904	0.249682	0.534139	0.058433	0.122617
			62.2	0.192684	0.243202	0.128782	0.11788	0.037266	0.072191	-0.03268	-0.15869	0.07508					62.2	-0.01206	0.01939	0.040832	0.040013	0.06437	0.096102	0.253666	0.528776	0.05434	0.120603
			62.4	0.193058	0.244748	0.123525	0.117003	0.036247	0.066875	-0.03278	-0.17576	0.071615					62.4	-0.01343	0.019951	0.044471	0.042714	0.067516	0.098904	0.252175	0.535795	0.05595	0.122672
			62.6	0.194116	0.245446	0.128667	0.117695	0.035028	0.071341	-0.03521	-0.16275	0.074293					62.6	-0.01202	0.022805	0.039201	0.036321	0.068897	0.094171	0.249571	0.526194	0.060791	0.12066
			62.8	0.195717	0.245064	0.126486	0.123129	0.036157	0.076632	-0.03185	-0.1486	0.077842					62.8	-0.01483	0.024207	0.038931	0.03622	0.069009	0.096173	0.247759	0.539722	0.055319	0.12139
			63	0.194427	0.245603	0.123194	0.111588	0.03726	0.078122	-0.02954	-0.15716	0.075437					63	-0.01687	0.017715	0.035556	0.035688	0.070806	0.095582	0.247365	0.541544	0.052746	0.120015
			63.2	0.195462	0.245342	0.129887	0.114476	0.036174	0.078006	-0.03221	-0.1409	0.078279					63.2	-0.01629	0.018853	0.036006	0.042404	0.069182	0.094324	0.247918	0.542812	0.058998	0.121578
			63.4	0.195917	0.244572	0.130628	0.116879	0.03382	0.075545	-0.04016	-0.14742	0.076222					63.4	-0.01607	0.016599	0.036321	0.040232	0.067585	0.09224	0.248808	0.543833	0.053942	0.120387
			63.6	0.192768	0.242625	0.123139	0.114656	0.030473	0.076856	-0.03064	-0.1514	0.074809					63.6	-0.01287	0.018706	0.036483	0.042694	0.065286	0.088158	0.2481	0.530667	0.047911	0.118348
			63.8	0.190926	0.240002	0.124577	0.116955	0.029063	0.078701	-0.03122	-0.12515	0.077981					63.8	-0.01177	0.017375	0.037095	0.043196	0.067127	0.084844	0.247437	0.53556	0.054393	0.119473
			64	0.191341	0.238538	0.128818	0.112408	0.032731	0.081239	-0.03473	-0.1247	0.078205					64	-0.01508	0.014021	0.041601	0.036561	0.066491	0.086954	0.252613	0.529499	0.048346	0.117889
			64.2	0.192797	0.238401	0.12137	0.110846	0.029757	0.081649	-0.04311	-0.16268	0.071129					64.2	-0.01392	0.014511	0.036044	0.03495	0.065345	0.090279	0.252289	0.531733	0.055115	0.118482
			64.4	0.193392	0.236539	0.116851	0.113444	0.026866	0.075295	-0.03836	-0.1451	0.072366					64.4	-0.01353	0.018305	0.043947	0.035726	0.059815	0.091545	0.252627	0.5336	0.054154	0.119576
			64.6	0.199536	0.23347	0.128515	0.111347	0.029683	0.079569	-0.03683	-0.1362	0.076137					64.6	-0.01347	0.016304	0.038091	0.034575	0.057519	0.091174	0.250837	0.534955	0.057413	0.1186
			64.8	0.201887	0.231533	0.12431	0.113307	0.02926	0.080291	-0.03427	-0.16599	0.072541					64.8	-0.01553	0.014753	0.032199	0.033433	0.065893	0.088923	0.244843	0.534732	0.051568	0.116757
			65	0.201351	0.232097	0.12649	0.117111	0.032711	0.080615	-0.03727	-0.15374	0.074921					65	-0.01794	0.017623	0.030828	0.035332	0.063764	0.093361	0.252347	0.528284	0.047456	0.116784
			65.2	0.202727	0.228956	0.126425	0.108713	0.030214	0.080584	-0.0328	-0.16194	0.07286					65.2	-0.01719	0.015559	0.023888	0.038923	0.067469	0.090586	0.251394	0.533461	0.04577	0.116651
			65.4	0.202394	0.228495	0.122635	0.113103	0.030919	0.080783	-0.03433	-0.16846	0.071941					65.4	-0.01791	0.015006	0.032072	0.036801	0.059362	0.089305	0.247013	0.532692	0.053345	0.116409
			65.6	0.201527	0.227872	0.122781	0.115837	0.030752	0.077703	-0.03024	-0.14975	0.074559					65.6	-0.01786	0.012627	0.029554	0.039435	0.064122	0.08929	0.249666	0.526582	0.046906	0.115591
			65.8	0.199441	0.225283	0.119793	0.121789	0.02919	0.079458	-0.03773	-0.16453	0.071587					65.8	-0.0184	0.014089	0.033707	0.041677	0.062719	0.091872	0.252457	0.524351	0.04571	0.116465
			66	0.200467	0.224508	0.132123	0.128274	0.028004	0.076885	-0.03167	-0.16193	0.074583					66	-0.02084	0.017506	0.034046	0.037524	0.057531	0.089609	0.24896	0.536444	0.048276	0.116562
			66.2	0.20121	0.221535	0.123921	0.123279	0.028622	0.078737	-0.03547	-0.17027	0.071446					66.2	-0.02077	0.018073	0.028013	0.037242	0.057597	0.091356	0.250462	0.523927	0.044969	0.114541
			66.4	0.20361	0.222702	0.123779	0.123448	0.024986	0.076297	-0.0332	-0.15862	0.072875					66.4	-0.02069	0.014436	0.023607	0.038523	0.059797	0.090162	0.245389	0.52432	0.050967	0.114057
			66.6	0.202993	0.223464	0.127945	0.117476	0.025582	0.078442	-0.03432	-0.16558	0.072					66.6	-0.01842	0.015508	0.029974	0.034221	0.053692	0.087738	0.253176	0.53036	0.045685	0.11466
			66.8	0.19905	0.221263	0.119066	0.120023	0.025802	0.071771	-0.02791	-0.1803	0.068595					66.8	-0.02067	0.016766	0.022322	0.035711	0.058759	0.092646	0.245564	0.522523	0.046605	0.113359
			67	0.197514	0.220938	0.124925	0.124528	0.02523	0.069668	-0.03847	-0.18606	0.067284					67	-0.01747	0.014589	0.023699	0.035625	0.053992	0.093807	0.245327	0.526275	0.040593	0.112937
			67.2	0.196914	0.21951	0.125079	0.126805	0.022392	0.078054	-0.04132	-0.16526	0.070272					67.2	-0.02039	0.015422	0.015613	0.034937	0.055347	0.090243	0.24469	0.514829	0.043951	0.110516
			67.4	0.191689	0.220522	0.122601	0.130975	0.022654	0.07222	-0.03733	-0.17078	0.069069					67.4	-0.02214	0.013682	0.015625	0.031497	0.056744	0.09066	0.241169	0.524122	0.043844	0.110578
			67.6	0.190987	0.219696	0.123059	0.121015	0.028528	0.071369	-0.0356	-0.17191	0.068393					67.6	-0.02066	0.014068	0.023755	0.037071	0.063393	0.086049	0.244895	0.512651	0.045337	0.11184
			67.8	0.190666	0.219576	0.119183	0.12658	0.027206	0.070366	-0.03843	-0.18992	0.065654					67.8	-0.01993	0.014402	0.016078	0.035388	0.055685	0.089824	0.243778	0.528924	0.048537	0.112521
			68	0.191606	0.21916	0.118785	0.117867	0.0255	0.065976	-0.03684	-0.16661	0.066931					68	-0.02519	0.01652	0.015634	0.034375	0.052351	0.089721	0.242338	0.520877	0.047513	0.11046
			68.2	0.189928	0.217361	0.120941	0.109938	0.024045	0.068465	-0.03462	-0.18826	0.063476					68.2	-0.02277	0.015071	0.014685	0.032972	0.061946	0.08942	0.241919	0.514078	0.043401	0.110081
			68.4	0.192212	0.217311	0.129857	0.122841	0.021766	0.068465	-0.03781	-0.17804	0.067075					68.4	-0.02135	0.017511	0.008021	0.035038	0.061673	0.092373	0.243512	0.52831	0.043595	0.112076
			68.6	0.191902	0.22005	0.131327	0.125737	0.0254	0.070236	-0.03034	-0.16605	0.071033					68.6	-0.0216	0.015596	0.016853	0.032937	0.055181	0.088879	0.246941	0.524209	0.047148	0.111793
			68.8	0.19045	0.217565	0.126566	0.116727	0.025096	0.076566	-0.02592	-0.15814	0.071114					68.8	-0.02065	0.016045	0.006182	0.029213	0.061386	0.095444	0.244438	0.530244	0.046532	0.112093
			69	0.187816	0.217381	0.123471	0.116175	0.026678	0.072175	-0.03349	-0.18506	0.065642					69	-0.0245	0.016781	0.015463	0.032837	0.057592	0.093598	0.241414	0.525381	0.046068	0.111626
			69.2	0.190139	0.216454	0.130056	0.109701	0.023467	0.068896	-0.03152	-0.1857	0.065187					69.2	-0.02408	0.013688	0.011229	0.029429	0.053624	0.092247	0.243269	0.525832	0.051336	0.110731
			69.4	0.188664	0.217643	0.125888	0.120103	0.024196	0.070909	-0.0328	-0.19326	0.065169					69.4	-0.02248	0.01708	0.017073	0.03222	0.055494	0.093902	0.24241	0.520304	0.043868	0.111098
			69.6	0.187186	0.216023	0.123592	0.120371	0.021476	0.069785	-0.03749	-0.20409	0.062108					69.6	-0.0237	0.01696	0.007566	0.029039	0.054688	0.095685	0.242449	0.523737	0.043472	0.109988
			69.8	0.188061	0.217194	0.121196	0.114744	0.020671	0.071713	-0.02804	-0.20718	0.062295					69.8	-0.02333	0.016838	0.006541	0.030269	0.055839	0.092624	0.242198	0.524449	0.042623	0.109783
			70	0.185765	0.215684	0.128374	0.116295	0.019699	0.06876	-0.02601	-0.19338	0.064398					70	-0.02414	0.015489	0.005472	0.031378	0.052901	0.089222	0.241881	0.510679	0.043567	0.107384
			70.2	0.186171	0.214454	0.128515	0.123317	0.019775	0.070111	-0.04054	-0.18772	0.06426					70.2	-0.02834	0.015666	0.008758	0.033771	0.054173	0.090511	0.243428	0.515361	0.041803	0.108348
			70.4	0.184842	0.213087	0.129606	0.122825	0.020483	0.069391	-0.03648	-0.18	0.065469					70.4	-0.02754	0.01389	0.006653	0.031367	0.057001	0.088471	0.239585	0.509766	0.042091	0.10681
			70.6	0.184351	0.211264	0.128984	0.125103	0.01782	0.075538	-0.03033	-0.17875	0.066748					70.6	-0.02662	0.018789	0.005556	0.034071	0.051089	0.087325	0.239128	0.518931	0.039514	0.107531
			70.8	0.185299	0.21236	0.129756	0.118249	0.018759	0.07822	-0.03249	-0.16987	0.067536					70.8	-0.02761	0.012061	0.004011	0.032304	0.05367	0.09061	0.238468	0.522871	0.040219	0.1074
			71	0.182705	0.210619	0.127449	0.113944	0.016617	0.07743	-0.03422	-0.15368	0.067608					71	-0.02811	0.015071	0.005579	0.028894	0.054967	0.087308	0.236393	0.518388	0.039223	0.106412
			71.2	0.181451	0.210397	0.128598	0.114864	0.01636	0.08035	-0.03332	-0.15485	0.067981					71.2	-0.02487	0.012902	0.00824	0.027172	0.053609	0.089752	0.241945	0.528337	0.035973	0.108117
			71.4	0.181397	0.212158	0.125687	0.111465	0.018676	0.081961	-0.03863	-0.17232	0.06505					71.4	-0.02591	0.015327	0.002895	0.027417	0.04807	0.085541	0.235927	0.51841	0.044538	0.105802
			71.6	0.177837	0.210046	0.130198	0.127238	0.020836	0.077985	-0.04379	-0.17413	0.065777					71.6	-0.02971	0.015961	0.000758	0.025137	0.050516	0.085283	0.240986	0.521034	0.035572	0.10506
			71.8	0.176822	0.208357	0.127525	0.115675	0.019974	0.075235	-0.04178	-0.19734	0.060559					71.8	-0.03097	0.016385	-0.00125	0.022864	0.050013	0.087876	0.23514	0.519743	0.038011	0.104202
			72	0.17837	0.207202	0.128712	0.115291	0.021184	0.073414	-0.0367	-0.17202	0.064432					72	-0.02971	0.015325	0.005628	0.020447	0.04404	0.08889	0.238799	0.521671	0.043174	0.105362
			72.2	0.17652	0.206737	0.119666	0.115676	0.020663	0.075553	-0.03665	-0.16476	0.064176					72.2	-0.03438	0.01692	0.00354	0.024937	0.049591	0.089758	0.231176	0.515999	0.038826	0.104041
			72.4	0.176081	0.207338	0.126046	0.112513	0.016373	0.074755	-0.03819	-0.17704	0.062235					72.4	-0.03359	0.015326	-0.0014	0.023518	0.04476	0.086311	0.232738	0.528426	0.041627	0.104191
			72.6	0.176358	0.208718	0.13168	0.12223	0.015575	0.076883	-0.05089	-0.17445	0.063262					72.6	-0.0352	0.012944	0.000173	0.022664	0.04098	0.087435	0.23327	0.520482	0.0385	0.102361
			72.8	0.177537	0.207354	0.131301	0.113875	0.013517	0.077072	-0.05397	-0.18784	0.059856					72.8	-0.03515	0.014731	0.002053	0.024982	0.048981	0.088353	0.23347	0.532331	0.041488	0.105694
			73	0.176505	0.206737	0.121074	0.113385	0.008254	0.079802	-0.04784	-0.16843	0.061186					73	-0.03426	0.012224	0.00014	0.022531	0.0498	0.08831	0.232089	0.527504	0.0382	0.10406
